# Supplementary material for: Transcriptome Profiling of Acquired Gefitinib Resistant Lung Cancer Cells Reveals Dramatically Changed Transcription Programs and New Treatment Targets
Source: Front Oncol. 2020 Aug 14;10:1424. doi: 10.3389/fonc.2020.01424 (PMC7456826; doi:10.3389/fonc.2020.01424)
Supplement: Table S1 — Differentially expressed genes (n = 864) between resistant and sensitive lung cancer cells. [file Table_1.XLSX]

## Sheet: DEGs
Ensembl_ID	logFC	AveExpr	t	P.Value	adj.P.Val	B	GeneName
ENSG00000233708	3.78942	2.22908	81.8376	1.52417e-09	2.38457e-05	11.0919	AL512353.2
ENSG00000142173	3.33097	1.89531	24.0067	1.10298e-06	0.00025949	6.62768	COL6A2
ENSG00000176788	3.27822	4.07984	32.1932	2.29361e-07	0.000152696	8.07319	BASP1
ENSG00000105825	2.94428	4.21256	8.9113	0.000201007	0.0034672	0.998216	TFPI2
ENSG00000059804	2.78933	1.90896	12.264	3.86528e-05	0.00139849	2.86066	SLC2A3
ENSG00000249815	2.70833	1.48072	17.8881	5.28593e-06	0.000513977	5.0297	AC004704.1
ENSG00000115226	2.69839	1.53597	13.3914	2.43877e-05	0.00106132	3.37253	FNDC4
ENSG00000134259	2.68502	3.31516	9.24998	0.000166192	0.00307827	1.21481	NGF
ENSG00000164744	2.63951	1.83719	10.3826	9.18145e-05	0.00224619	1.88809	SUN3
ENSG00000221867	2.59109	4.50047	32.9307	2.03135e-07	0.000147053	8.17672	MAGEA3
ENSG00000134258	2.5371	2.1137	15.509	1.12558e-05	0.000719588	4.21987	VTCN1
ENSG00000107954	2.53538	4.61049	32.8603	2.05481e-07	0.000147053	8.16698	NEURL1
ENSG00000204789	2.49183	1.32022	12.4375	3.59168e-05	0.00133156	2.94257	ZNF204P
ENSG00000168243	2.45339	3.29095	44.7425	3.91956e-08	0.000102202	9.44002	GNG4
ENSG00000105143	2.43518	1.30493	52.1666	1.71763e-08	6.80289e-05	9.96693	SLC1A6
ENSG00000103485	2.39718	1.71058	12.349	3.72832e-05	0.00136924	2.90093	QPRT
ENSG00000110195	2.3571	3.21056	4.77517	0.00410833	0.0251663	-2.45315	FOLR1
ENSG00000130600	2.2759	6.40765	11.2786	5.98007e-05	0.00175581	2.37166	H19
ENSG00000109321	2.26403	3.1633	6.69356	0.000839333	0.0085324	-0.636678	AREG
ENSG00000157227	2.26392	1.5229	33.4626	1.86409e-07	0.000147053	8.24918	MMP14
ENSG00000240006	2.24425	2.62625	8.99828	0.000191309	0.00336611	1.05456	LINC02004
ENSG00000122641	2.22126	3.23982	24.0804	1.08508e-06	0.00025927	6.64364	INHBA
ENSG00000211445	2.15027	1.54143	45.0297	3.78709e-08	0.000102202	9.46345	GPX3
ENSG00000175906	2.14846	1.74621	7.15767	0.000603808	0.00683417	-0.259271	ARL4D
ENSG00000134184	2.14338	1.33428	25.834	7.45232e-07	0.000231011	7.00551	GSTM1
ENSG00000203857	2.11408	1.69306	5.64489	0.00190171	0.0147911	-1.57362	HSD3B1
ENSG00000116285	2.0726	5.54117	13.2835	2.54456e-05	0.00108875	3.32554	ERRFI1
ENSG00000116717	2.06645	4.10979	9.45834	0.000148297	0.00287498	1.34439	GADD45A
ENSG00000182261	2.05672	1.69927	29.6928	3.53745e-07	0.000175693	7.69344	NLRP10
ENSG00000168209	2.05575	4.97121	3.87962	0.0100877	0.0478423	-3.47072	DDIT4
ENSG00000167617	2.04147	2.56208	7.25323	0.000565471	0.00651971	-0.184125	CDC42EP5
ENSG00000163082	2.03726	1.67099	24.7041	9.46508e-07	0.000257532	6.77632	SGPP2
ENSG00000120738	2.01743	5.77079	8.35124	0.00027934	0.0042332	0.62272	EGR1
ENSG00000197444	1.95394	1.22155	34.9541	1.47533e-07	0.00014402	8.44302	OGDHL
ENSG00000142156	1.95325	3.06896	16.0985	9.24099e-06	0.00065567	4.43314	COL6A1
ENSG00000259405	1.94972	0.974859	11.5541	5.27477e-05	0.00164063	2.51264	AC020661.2
ENSG00000197565	1.92699	2.08657	18.7438	4.12416e-06	0.000459838	5.29079	COL4A6
ENSG00000207146	1.91943	3.31552	5.34661	0.00245133	0.0176241	-1.86398	Y_RNA
ENSG00000243479	1.91464	2.091	8.41681	0.000268517	0.00412051	0.667851	MNX1-AS1
ENSG00000146674	1.91011	5.63438	7.84383	0.00038289	0.00514632	0.262258	IGFBP3
ENSG00000067141	1.90434	1.39291	31.1965	2.71479e-07	0.000160171	7.92732	NEO1
ENSG00000026559	1.87838	1.55503	20.3361	2.67277e-06	0.000382338	5.74048	KCNG1
ENSG00000223552	1.87808	1.16082	24.576	9.73161e-07	0.00025927	6.74945	AC098613.1
ENSG00000106105	1.87464	5.94075	5.23928	0.00269265	0.0187855	-1.97127	GARS
ENSG00000162817	1.87264	2.8985	30.9853	2.8154e-07	0.000160171	7.89551	C1orf115
ENSG00000196352	1.85427	3.07579	5.76056	0.00172807	0.0138361	-1.46404	CD55
ENSG00000204421	1.84079	2.5104	12.812	3.07521e-05	0.00120578	3.1154	LY6G6C
ENSG00000164825	1.82892	2.09165	6.64485	0.000869789	0.00873979	-0.677527	DEFB1
ENSG00000158373	1.82486	4.53172	6.4947	0.000972123	0.00944986	-0.805008	HIST1H2BD
ENSG00000233927	1.81613	5.31865	16.7195	7.56325e-06	0.000601274	4.64844	RPS28
ENSG00000143653	1.81024	4.35315	30.0298	3.32991e-07	0.000170808	7.74737	SCCPDH
ENSG00000175197	1.79186	2.85936	4.09231	0.00806391	0.0407099	-3.21823	DDIT3
ENSG00000249199	1.76735	1.79079	7.5958	0.000449592	0.00567236	0.0784753	AC026785.3
ENSG00000136826	1.76028	3.60034	5.43004	0.00228094	0.0167703	-1.78162	KLF4
ENSG00000105376	1.75209	1.89283	18.3467	4.62113e-06	0.000485218	5.17143	ICAM5
ENSG00000166165	1.75118	3.55155	35.4789	1.36198e-07	0.00014402	8.5081	CKB
ENSG00000251880	1.73946	1.66457	4.6538	0.00460953	0.0272496	-2.58415	RNU7-75P
ENSG00000163545	1.73384	3.00777	19.6667	3.19399e-06	0.000421688	5.55685	NUAK2
ENSG00000196839	1.73277	2.31918	21.4265	2.02349e-06	0.000344871	6.02412	ADA
ENSG00000008256	1.72988	3.7503	26.1983	6.91453e-07	0.000226406	7.07651	CYTH3
ENSG00000278598	1.71853	1.42539	4.99363	0.00335593	0.0218401	-2.22262	MIR6775
ENSG00000125266	1.71258	3.14513	18.3498	4.61706e-06	0.000485218	5.17235	EFNB2
ENSG00000273108	1.70757	4.48515	32.3929	2.21882e-07	0.000152696	8.10158	AL121929.2
ENSG00000138772	1.6522	3.58037	7.06132	0.000645576	0.00713685	-0.335904	ANXA3
ENSG00000133134	1.64716	1.37013	3.89054	0.00997066	0.0473993	-3.45759	BEX2
ENSG00000070087	1.64074	4.61291	16.1604	9.0551e-06	0.000648362	4.45505	PFN2
ENSG00000024422	1.63269	3.9686	7.99291	0.000348387	0.00484401	0.370272	EHD2
ENSG00000058668	1.63153	5.24075	9.82695	0.000121889	0.00260869	1.56711	ATP2B4
ENSG00000176490	1.62689	1.37807	9.5862	0.000138438	0.00275961	1.42257	DIRAS1
ENSG00000178397	1.62636	3.36546	17.3227	6.26792e-06	0.000554021	4.84898	FAM220A
ENSG00000127920	1.62378	1.36273	7.81752	0.000389386	0.00520012	0.24301	GNG11
ENSG00000136155	1.62244	2.78068	6.34504	0.00108836	0.0101444	-0.934446	SCEL
ENSG00000142619	1.62186	2.08795	17.8823	5.295e-06	0.000513977	5.02789	PADI3
ENSG00000148426	1.61752	3.57855	15.3734	1.17899e-05	0.000730809	4.16955	PROSER2
ENSG00000104998	1.61276	2.00366	15.6342	1.07875e-05	0.000702249	4.26593	IL27RA
ENSG00000180573	1.60981	4.14986	5.81707	0.00164996	0.0134202	-1.41108	HIST1H2AC
ENSG00000153790	1.59995	1.74156	14.4899	1.61102e-05	0.000861689	3.829	C7orf31
ENSG00000180537	1.59965	0.881311	28.5035	4.40312e-07	0.000190706	7.49571	RNF182
ENSG00000139055	1.59351	2.60383	7.666	0.00042942	0.00551582	0.131022	ERP27
ENSG00000230798	1.58246	1.18369	8.84403	0.000208906	0.00355254	0.954278	FOXD3-AS1
ENSG00000143382	1.57644	3.39672	13.7792	2.09912e-05	0.000985482	3.53816	ADAMTSL4
ENSG00000208028	1.56832	1.36467	5.31061	0.00252936	0.0179872	-1.89979	MIR616
ENSG00000126522	1.56398	2.10793	15.1499	1.27377e-05	0.000752002	4.08548	ASL
ENSG00000278925	1.56018	1.1546	10.5073	8.63242e-05	0.00216252	1.9578	AC005753.1
ENSG00000147872	1.55571	1.67384	30.2172	3.22075e-07	0.000167962	7.77697	PLIN2
ENSG00000134531	1.55155	3.91797	5.48652	0.00217335	0.0161876	-1.72637	EMP1
ENSG00000224307	1.55055	1.79329	8.00912	0.000344858	0.00482154	0.381913	AL161785.1
ENSG00000119326	1.54581	4.0577	16.535	8.02099e-06	0.000612138	4.58544	CTNNAL1
ENSG00000131016	1.54196	2.32239	28.6319	4.29846e-07	0.000190706	7.51762	AKAP12
ENSG00000229043	1.53793	2.61771	24.9364	9.00317e-07	0.000256099	6.8246	AC091729.3
ENSG00000178381	1.53632	4.15786	12.3263	3.76436e-05	0.00137762	2.89019	ZFAND2A
ENSG00000143845	1.53511	2.01299	12.9789	2.87361e-05	0.00116622	3.19071	ETNK2
ENSG00000107957	1.52523	3.94705	13.8418	2.04976e-05	0.000975035	3.56438	SH3PXD2A
ENSG00000173391	1.52471	4.84347	8.30739	0.000286866	0.00430299	0.592351	OLR1
ENSG00000268615	1.52163	1.45132	6.09339	0.00132243	0.0115262	-1.15765	AL353803.5
ENSG00000166250	1.51754	0.956135	25.7472	7.5876e-07	0.000231011	6.9884	CLMP
ENSG00000164638	1.51471	1.23994	15.1643	1.26739e-05	0.000749656	4.09094	SLC29A4
ENSG00000119915	1.5087	2.64516	7.37906	0.000519248	0.00617766	-0.0864497	ELOVL3
ENSG00000179111	1.50346	2.06162	11.1986	6.20538e-05	0.0017912	2.33006	HES7
ENSG00000104419	1.4999	3.53721	6.8784	0.000734539	0.00775691	-0.483837	NDRG1
ENSG00000112812	1.49784	1.91295	9.25716	0.000165535	0.00307065	1.21932	PRSS16
ENSG00000180611	1.49679	2.35402	15.0199	1.33307e-05	0.000770733	4.03592	MB21D2
ENSG00000068831	1.48884	0.954487	22.4247	1.58721e-06	0.000320411	6.26823	RASGRP2
ENSG00000135047	1.48879	5.27615	7.73164	0.000411512	0.00538556	0.179771	CTSL
ENSG00000188613	1.48055	1.61063	6.42513	0.00102426	0.00977699	-0.864876	NANOS1
ENSG00000197769	1.46727	1.13875	6.15948	0.00125572	0.0111465	-1.09834	MAP1LC3C
ENSG00000114923	1.46465	1.47555	13.1729	2.65865e-05	0.00111813	3.27695	SLC4A3
ENSG00000105137	1.45836	1.39828	28.1166	4.73737e-07	0.00019251	7.42878	SYDE1
ENSG00000185519	1.45603	2.13581	16.232	8.84578e-06	0.000637752	4.48023	FAM131C
ENSG00000117280	1.44987	3.45645	11.447	5.5366e-05	0.00168522	2.45825	RAB29
ENSG00000231359	1.44642	0.949793	11.9918	4.34573e-05	0.00147963	2.72973	AC072052.1
ENSG00000278071	1.43182	0.905624	8.71837	0.000224659	0.00371404	0.871378	AL161669.3
ENSG00000125354	1.42714	3.80298	18.6535	4.23135e-06	0.00046132	5.26393	SEPT6
ENSG00000157557	1.42557	3.31537	8.14165	0.000317538	0.00457383	0.476271	ETS2
ENSG00000144199	1.42233	2.74265	8.15842	0.000314265	0.00455248	0.488113	FAHD2B
ENSG00000182272	1.41846	3.06426	19.6017	3.25073e-06	0.000422294	5.53862	B4GALNT4
ENSG00000095752	1.4182	2.25977	7.41562	0.000506658	0.00608503	-0.0583408	IL11
ENSG00000106366	1.41793	4.92015	4.90591	0.00363719	0.023052	-2.31439	SERPINE1
ENSG00000202441	1.41751	1.81108	7.28649	0.0005528	0.00642299	-0.158165	RNY4P10
ENSG00000178150	1.41067	1.7586	7.06115	0.000645651	0.00713685	-0.336037	ZNF114
ENSG00000265107	1.40796	1.8533	19.1201	3.71063e-06	0.000451213	5.40114	GJA5
ENSG00000144583	1.40574	0.91689	16.7892	7.39834e-06	0.000598197	4.67204	MARCH4
ENSG00000205763	1.39844	2.14714	6.09934	0.00131626	0.0114884	-1.15229	RP9P
ENSG00000130766	1.38821	3.42393	4.28391	0.0066291	0.0353063	-2.9966	SESN2
ENSG00000120833	1.38705	1.46297	11.3638	5.75073e-05	0.00172522	2.41561	SOCS2
ENSG00000130830	1.38204	1.37682	13.3221	2.50604e-05	0.00107712	3.34242	MPP1
ENSG00000058085	1.38119	4.87034	11.6755	4.99556e-05	0.00159501	2.57365	LAMC2
ENSG00000137267	1.37024	1.58465	14.3575	1.69084e-05	0.000882407	3.77599	TUBB2A
ENSG00000170085	1.36951	1.71307	25.2412	8.43711e-07	0.000244442	6.88701	SIMC1
ENSG00000275342	1.36861	2.77174	10.2119	0.000100012	0.00237119	1.79132	PRAG1
ENSG00000116017	1.36827	3.49417	29.2461	3.83659e-07	0.000186304	7.62056	ARID3A
ENSG00000198721	1.36398	1.35719	10.5644	8.39415e-05	0.00213192	1.98943	ECI2
ENSG00000180596	1.36386	2.54258	4.88237	0.00371724	0.0234406	-2.3392	HIST1H2BC
ENSG00000067840	1.36232	0.987271	35.1409	1.43374e-07	0.00014402	8.46637	PDZD4
ENSG00000165475	1.35842	2.77577	11.8497	4.62444e-05	0.00152797	2.66015	CRYL1
ENSG00000189058	1.34912	3.47491	8.68649	0.000228876	0.00375401	0.850163	APOD
ENSG00000086300	1.34702	2.38261	14.2347	1.76909e-05	0.000901775	3.72635	SNX10
ENSG00000258602	1.34463	0.883092	7.41407	0.000507183	0.00608503	-0.0595283	LINC01629
ENSG00000115641	1.34319	4.37977	10.6828	7.92363e-05	0.00206781	2.05457	FHL2
ENSG00000196415	1.32974	1.06194	8.79778	0.000214548	0.00361119	0.923897	PRTN3
ENSG00000162426	1.32903	0.812528	24.0781	1.08563e-06	0.00025927	6.64315	SLC45A1
ENSG00000231742	1.32791	1.39068	6.97583	0.000685488	0.00741526	-0.404641	LINC01273
ENSG00000271826	1.3244	1.70801	11.7962	4.73493e-05	0.00154662	2.63371	PLS3-AS1
ENSG00000196683	1.32273	5.3817	11.0263	6.72549e-05	0.00187558	2.23945	TOMM7
ENSG00000074527	1.32188	4.08653	4.77464	0.00411035	0.0251738	-2.45372	NTN4
ENSG00000172031	1.32042	1.00257	18.7028	4.17245e-06	0.000459838	5.27861	EPHX4
ENSG00000070961	1.31097	3.16261	9.9619	0.000113634	0.00251409	1.64666	ATP2B1
ENSG00000106049	1.3108	5.72517	10.5383	8.50207e-05	0.00214887	1.975	HIBADH
ENSG00000160469	1.30218	1.52354	8.9376	0.000198015	0.00342883	1.01531	BRSK1
ENSG00000134107	1.30184	4.23653	14.7916	1.4452e-05	0.000812156	3.94781	BHLHE40
ENSG00000066248	1.29908	1.60788	9.15166	0.000175513	0.00317825	1.15271	NGEF
ENSG00000176014	1.29705	2.64111	5.17641	0.00284673	0.019551	-2.03482	TUBB6
ENSG00000169193	1.29586	2.03519	8.87974	0.000204668	0.00350908	0.977642	CCDC126
ENSG00000269190	1.29501	1.65629	11.2356	6.09984e-05	0.00177713	2.34935	FBXO17
ENSG00000068724	1.29027	3.54543	11.7068	4.92631e-05	0.00158097	2.5893	TTC7A
ENSG00000169071	1.28717	0.674845	25.7543	7.57645e-07	0.000231011	6.9898	ROR2
ENSG00000164649	1.28691	3.56588	32.865	2.0532e-07	0.000147053	8.16765	CDCA7L
ENSG00000254910	1.28363	1.19028	6.74515	0.000808422	0.00830178	-0.593674	AC136475.2
ENSG00000259341	1.28135	1.89806	4.62778	0.00472589	0.0277228	-2.61251	AC015660.1
ENSG00000146530	1.27918	1.48763	11.8561	4.61143e-05	0.0015273	2.66331	VWDE
ENSG00000112183	1.27716	0.940955	21.3225	2.07667e-06	0.000347816	5.99785	RBM24
ENSG00000198417	1.27658	1.72924	15.2231	1.24177e-05	0.000738687	4.11316	MT1F
ENSG00000055118	1.27323	1.31289	22.218	1.66759e-06	0.000321539	6.21884	KCNH2
ENSG00000250479	1.27109	4.35804	16.2412	8.81946e-06	0.000637428	4.48344	CHCHD10
ENSG00000266401	1.27072	1.70141	11.7416	4.85068e-05	0.0015669	2.60664	AP002478.1
ENSG00000104892	1.27016	2.34107	14.4494	1.63498e-05	0.000871526	3.81282	KLC3
ENSG00000259803	1.26975	2.41957	33.0597	1.9892e-07	0.000147053	8.19446	SLC22A31
ENSG00000120915	1.26909	0.946022	23.4315	1.2555e-06	0.000274093	6.50068	EPHX2
ENSG00000234719	1.26858	1.94147	5.19166	0.00280845	0.0193688	-2.01936	NPIPB2
ENSG00000114019	1.26736	5.96341	12.2482	3.89134e-05	0.00140277	2.85316	AMOTL2
ENSG00000255135	1.26423	2.37363	7.90441	0.000368407	0.00503602	0.306368	AP002360.2
ENSG00000241258	1.26225	3.75	40.8885	6.3585e-08	0.000110532	9.09691	CRCP
ENSG00000197043	1.26198	3.22418	9.81865	0.000122419	0.00261289	1.56219	ANXA6
ENSG00000164542	1.25821	2.02072	11.9686	4.38986e-05	0.00148818	2.71843	KIAA0895
ENSG00000183128	1.25807	2.76336	6.49578	0.000971335	0.0094483	-0.804078	CALHM3
ENSG00000278558	1.2575	1.3586	13.4996	2.33786e-05	0.00103761	3.41925	TMEM191B
ENSG00000101017	1.25698	3.14271	13.9987	1.93173e-05	0.000943076	3.62968	CD40
ENSG00000183671	1.25297	1.71705	8.24618	0.00029777	0.00442095	0.549729	GPR1
ENSG00000086619	1.25275	1.96618	12.2675	3.85947e-05	0.00139849	2.86234	ERO1B
ENSG00000104213	1.25135	1.26723	18.5217	4.39387e-06	0.000471244	5.2244	PDGFRL
ENSG00000157778	1.2512	4.70496	17.191	6.52678e-06	0.000568867	4.80589	PSMG3
ENSG00000261092	1.25057	1.43807	7.24526	0.000568558	0.0065405	-0.19036	LINC02178
ENSG00000185272	1.24738	0.770414	10.6272	8.1404e-05	0.00209775	2.0241	RBM11
ENSG00000162772	1.24719	1.26819	4.00264	0.00885489	0.0435741	-3.32385	ATF3
ENSG00000131711	1.24665	3.11472	5.61745	0.00194582	0.0150615	-1.59986	MAP1B
ENSG00000271122	1.2421	2.05041	9.76958	0.000125611	0.00263312	1.53298	AC018647.2
ENSG00000183696	1.24095	4.74332	5.9381	0.00149609	0.0125469	-1.29897	UPP1
ENSG00000214975	1.23875	2.74819	4.29942	0.00652631	0.0349014	-2.9789	PPIAP29
ENSG00000025039	1.2374	0.831537	9.20534	0.00017035	0.00312442	1.18669	RRAGD
ENSG00000142089	1.23427	6.8605	14.3633	1.68727e-05	0.000882407	3.77832	IFITM3
ENSG00000145604	1.23235	4.4854	8.21404	0.000303691	0.0044802	0.527229	SKP2
ENSG00000071054	1.22845	3.14891	20.5978	2.49678e-06	0.000370257	5.81027	MAP4K4
ENSG00000110619	1.22833	3.25626	8.54473	0.000248785	0.00393156	0.754989	CARS
ENSG00000198948	1.2257	1.38703	10.3494	9.33449e-05	0.00226943	1.86939	MFAP3L
ENSG00000124243	1.22419	1.80046	14.372	1.68188e-05	0.000882407	3.78182	BCAS4
ENSG00000122591	1.21774	1.17852	18.8521	3.9998e-06	0.000459838	5.32282	FAM126A
ENSG00000180176	1.2163	1.28296	9.71703	0.000129138	0.00266456	1.50155	TH
ENSG00000165030	1.21514	3.52156	11.0307	6.71144e-05	0.00187542	2.2418	NFIL3
ENSG00000155629	1.21089	0.729423	23.7676	1.16356e-06	0.000263824	6.57538	PIK3AP1
ENSG00000154764	1.20955	1.37653	7.12931	0.000615766	0.0069108	-0.281738	WNT7A
ENSG00000157303	1.20907	1.85197	15.7129	1.0505e-05	0.000692005	4.29465	SUSD3
ENSG00000153814	1.2077	1.07004	15.3026	1.20808e-05	0.000738687	4.14306	JAZF1
ENSG00000207725	1.20619	0.798996	5.16403	0.00287827	0.0197175	-2.0474	MIR222
ENSG00000105227	1.20604	1.68056	8.2619	0.000294923	0.00439645	0.560704	PRX
ENSG00000241081	1.2058	1.75721	6.27916	0.00114462	0.0104798	-0.992198	AF111169.1
ENSG00000136238	1.20478	7.31277	16.3143	8.61223e-06	0.000632023	4.50903	RAC1
ENSG00000225518	1.20362	2.24464	3.89978	0.00987292	0.0470715	-3.4465	LINC01703
ENSG00000186007	1.20272	1.83465	5.50974	0.00213083	0.0159866	-1.70377	LEMD1
ENSG00000170345	1.20029	4.2033	6.60151	0.000897975	0.00892435	-0.714078	FOS
ENSG00000235884	1.1988	1.8542	9.78061	0.000124885	0.00263312	1.53956	LINC00941
ENSG00000179148	1.19804	1.06953	10.0353	0.000109418	0.00247019	1.68951	ALOXE3
ENSG00000263004	1.19575	2.04338	4.54623	0.00511317	0.0292917	-2.70203	AC007114.1
ENSG00000269893	1.19344	4.45622	5.38038	0.00238062	0.017247	-1.83052	SNHG8
ENSG00000223658	1.1924	1.34974	13.0095	2.83838e-05	0.00115736	3.20441	C1GALT1C1L
ENSG00000266634	1.19229	0.596145	41.6421	5.76451e-08	0.000110532	9.16845	MIR3972
ENSG00000235470	1.19228	1.13231	11.5394	5.30997e-05	0.0016483	2.50517	NEURL1-AS1
ENSG00000267939	1.19216	1.06192	8.91473	0.000200613	0.0034672	1.00045	AC008946.1
ENSG00000105997	1.18758	1.11547	12.2424	3.90109e-05	0.00140289	2.85037	HOXA3
ENSG00000233016	1.18737	3.9491	7.93556	0.000361209	0.00496801	0.328937	SNHG7
ENSG00000182795	1.18612	2.86035	4.72607	0.00430315	0.0259683	-2.5059	C1orf116
ENSG00000135917	1.18362	0.708863	16.2435	8.81279e-06	0.000637428	4.48426	SLC19A3
ENSG00000122550	1.18332	2.99027	12.1034	4.14077e-05	0.0014422	2.78376	KLHL7
ENSG00000117525	1.18194	6.57543	15.8257	1.01151e-05	0.000687018	4.33557	F3
ENSG00000183386	1.17866	2.40674	5.52386	0.00210547	0.0158671	-1.69008	FHL3
ENSG00000198915	1.1784	2.0049	11.6078	5.14914e-05	0.00162627	2.53969	RASGEF1A
ENSG00000103269	1.17746	1.27024	5.42997	0.00228106	0.0167703	-1.78168	RHBDL1
ENSG00000201264	1.17539	0.587696	8.16471	0.000313048	0.00454538	0.492548	SNORD73B
ENSG00000259317	1.17504	0.587519	15.3833	1.17501e-05	0.000730809	4.17322	AC044860.3
ENSG00000100167	1.17332	1.10771	15.5136	1.1238e-05	0.000719588	4.22158	SEPT3
ENSG00000095203	1.1714	2.4045	16.127	9.15482e-06	0.000652262	4.44324	EPB41L4B
ENSG00000158301	1.16998	0.611216	26.2221	6.88107e-07	0.000226406	7.08109	GPRASP2
ENSG00000101210	1.16893	8.52793	15.7599	1.03404e-05	0.000689874	4.31175	EEF1A2
ENSG00000130203	1.16421	0.705152	6.90899	0.00071871	0.00766216	-0.458873	APOE
ENSG00000105971	1.16193	4.31618	10.8874	7.18246e-05	0.0019511	2.16537	CAV2
ENSG00000141448	1.16067	1.40013	6.34582	0.00108772	0.0101444	-0.933768	GATA6
ENSG00000228288	1.16052	1.31541	7.02021	0.000664419	0.0072615	-0.368869	PCAT6
ENSG00000091136	1.15962	4.83308	11.869	4.58545e-05	0.00152404	2.66964	LAMB1
ENSG00000155850	1.15815	2.05579	19.3847	3.44905e-06	0.00043935	5.47719	SLC26A2
ENSG00000178026	1.15708	1.2642	6.30983	0.00111802	0.0102981	-0.965251	LRRC75B
ENSG00000136240	1.1565	6.40024	24.1853	1.06017e-06	0.00025927	6.66628	KDELR2
ENSG00000243225	1.15573	0.632116	4.23385	0.00697365	0.0365565	-3.05397	AC007686.1
ENSG00000197496	1.15382	2.72521	9.64485	0.000134175	0.00272441	1.4581	SLC2A10
ENSG00000111859	1.15218	3.3529	15.1334	1.28114e-05	0.000752793	4.0792	NEDD9
ENSG00000164236	1.1517	1.11058	17.1326	6.64558e-06	0.000574208	4.78666	ANKRD33B
ENSG00000224814	1.15155	1.40597	6.2949	0.00113087	0.0103768	-0.978353	AC114812.2
ENSG00000234694	1.14937	1.21821	6.53816	0.00094112	0.00922183	-0.767861	AL139289.2
ENSG00000142459	1.14903	2.46743	22.319	1.62772e-06	0.000321539	6.24305	EVI5L
ENSG00000113140	1.14786	0.65902	8.32749	0.000283387	0.00426717	0.606291	SPARC
ENSG00000104980	1.14747	3.03394	11.9806	4.36705e-05	0.00148366	2.72426	TIMM44
ENSG00000119227	1.14627	1.04328	9.8912	0.000117873	0.00256129	1.60512	PIGZ
ENSG00000160360	1.14604	1.60002	8.10085	0.000325669	0.00464669	0.44737	GPSM1
ENSG00000065717	1.14344	3.14645	21.6809	1.90005e-06	0.000336822	6.08771	TLE2
ENSG00000188153	1.14342	3.77056	33.0629	1.98817e-07	0.000147053	8.1949	COL4A5
ENSG00000181444	1.14283	2.63011	6.36819	0.00106936	0.0100331	-0.914265	ZNF467
ENSG00000207870	1.14236	0.764899	6.74185	0.000810357	0.00831255	-0.596414	MIR221
ENSG00000164985	1.13987	3.06759	22.6571	1.50224e-06	0.000309244	6.32308	PSIP1
ENSG00000006016	1.1353	0.692989	20.7179	2.42063e-06	0.000369781	5.84193	CRLF1
ENSG00000073282	1.13265	0.870626	9.04715	0.000186101	0.00330294	1.086	TP63
ENSG00000239467	1.13244	2.24012	8.8081	0.000213274	0.00359362	0.930684	AC007405.3
ENSG00000198286	1.13147	4.57566	34.0462	1.69902e-07	0.000147053	8.32663	CARD11
ENSG00000131650	1.1313	3.00786	6.33773	0.00109444	0.010175	-0.940831	KREMEN2
ENSG00000107020	1.13122	3.31232	21.6117	1.93274e-06	0.000336822	6.07049	PLGRKT
ENSG00000115380	1.13048	4.00061	12.0763	4.18951e-05	0.00145011	2.77067	EFEMP1
ENSG00000010810	1.13009	1.43189	4.6816	0.00448878	0.0267786	-2.55396	FYN
ENSG00000197008	1.12909	1.07542	35.3184	1.39552e-07	0.00014402	8.48836	ZNF138
ENSG00000279840	1.12797	0.590416	16.6722	7.67747e-06	0.000603556	4.63238	AC004801.7
ENSG00000135678	1.12752	0.819102	11.3574	5.7675e-05	0.00172799	2.41234	CPM
ENSG00000087076	1.12705	2.86502	5.01022	0.00330562	0.0216342	-2.20539	HSD17B14
ENSG00000121481	1.12599	2.45491	26.928	5.96947e-07	0.000214695	7.21467	RNF2
ENSG00000120217	1.12544	0.918737	9.75043	0.000126883	0.00264287	1.52154	CD274
ENSG00000164631	1.12459	3.70587	9.42045	0.000151376	0.00290053	1.32103	ZNF12
ENSG00000057294	1.12315	4.21463	16.396	8.38762e-06	0.000624	4.53744	PKP2
ENSG00000183506	1.12249	2.01975	11.8301	4.66454e-05	0.00153474	2.65048	PI4KAP2
ENSG00000100842	1.12178	0.758863	31.8233	2.44021e-07	0.000155825	8.01987	EFS
ENSG00000166452	1.1217	3.53853	10.3331	9.41108e-05	0.00227744	1.86015	AKIP1
ENSG00000240230	1.12055	2.78967	11.1412	6.37308e-05	0.00181353	2.30005	COX19
ENSG00000199059	1.12029	0.774772	5.24224	0.00268564	0.0187575	-1.96829	MIR135B
ENSG00000181218	1.11978	3.10582	3.84771	0.0104385	0.0491232	-3.50919	HIST3H2A
ENSG00000228649	1.11788	1.70751	7.45864	0.000492296	0.00598676	-0.0254118	SNHG26
ENSG00000170456	1.11663	1.17683	16.3249	8.5828e-06	0.000632023	4.51271	DENND5B
ENSG00000182118	1.1144	0.733826	35.6297	1.33133e-07	0.00014402	8.52652	FAM89A
ENSG00000122512	1.11422	3.06062	14.0437	1.89945e-05	0.000936923	3.64822	PMS2
ENSG00000180316	1.11402	0.967523	5.94919	0.00148284	0.0124804	-1.28879	PNPLA1
ENSG00000186493	1.1115	2.43253	13.4682	2.36666e-05	0.00104214	3.40572	C5orf38
ENSG00000101298	1.10706	1.2005	9.37849	0.000154874	0.00294411	1.29506	SNPH
ENSG00000164535	1.10286	2.59083	9.77115	0.000125507	0.00263312	1.53392	DAGLB
ENSG00000127946	1.10213	2.92173	32.8214	2.06787e-07	0.000147053	8.16161	HIP1
ENSG00000218426	1.10146	6.04673	11.9528	4.42017e-05	0.0014936	2.71073	AL590867.2
ENSG00000238386	1.10047	0.550235	7.02327	0.000662995	0.00725354	-0.36641	RNU7-48P
ENSG00000228470	1.09773	0.944994	5.51973	0.00211285	0.0159019	-1.69408	AL929236.1
ENSG00000167601	1.09602	2.75739	4.91302	0.00361341	0.0229554	-2.30691	AXL
ENSG00000165821	1.09206	0.546031	34.6175	1.55393e-07	0.00014402	8.40044	SALL2
ENSG00000144369	1.08953	0.886822	14.8342	1.42348e-05	0.000803982	3.96434	FAM171B
ENSG00000269887	1.08916	1.09098	14.9134	1.38405e-05	0.000789514	3.995	AL391001.1
ENSG00000106399	1.08742	4.19916	11.5707	5.23559e-05	0.0016379	2.521	RPA3
ENSG00000135622	1.08714	1.43674	11.3475	5.79389e-05	0.00173153	2.40721	SEMA4F
ENSG00000169902	1.08643	1.88584	16.2407	8.82092e-06	0.000637428	4.48326	TPST1
ENSG00000116141	1.0862	0.788423	20.4413	2.6003e-06	0.000378435	5.76867	MARK1
ENSG00000184117	1.08527	6.74679	19.855	3.0361e-06	0.000407723	5.60926	NIPSNAP1
ENSG00000011275	1.08524	3.50644	18.5708	4.3325e-06	0.00046908	5.23916	RNF216
ENSG00000177105	1.08242	4.61799	12.1311	4.09163e-05	0.00143868	2.7971	RHOG
ENSG00000107014	1.08097	0.95017	9.48005	0.000146566	0.00285202	1.35774	RLN2
ENSG00000136378	1.0809	0.776816	10.8722	7.23455e-05	0.00195688	2.15722	ADAMTS7
ENSG00000126970	1.08079	1.88422	17.8842	5.29209e-06	0.000513977	5.02847	ZC4H2
ENSG00000146112	1.08069	4.57081	7.18546	0.000592354	0.00674481	-0.237329	PPP1R18
ENSG00000205339	1.07979	5.11715	13.754	2.11941e-05	0.000985821	3.52755	IPO7
ENSG00000120899	1.07942	3.3461	19.3254	3.50573e-06	0.000444106	5.46025	PTK2B
ENSG00000175984	1.07603	1.00992	8.49407	0.000256389	0.00399606	0.720623	DENND2C
ENSG00000051128	1.07558	2.54415	15.0073	1.33895e-05	0.000770733	4.03112	HOMER3
ENSG00000207751	1.07365	1.28482	5.46456	0.00221447	0.0163924	-1.7478	MIR130B
ENSG00000135643	1.06905	1.50781	7.91192	0.000366656	0.00502526	0.311816	KCNMB4
ENSG00000106266	1.06721	3.76465	25.7366	7.60438e-07	0.000231011	6.9863	SNX8
ENSG00000032389	1.06626	2.74499	13.6027	2.24629e-05	0.00101264	3.4634	TSSC1
ENSG00000198816	1.06532	2.79412	7.62748	0.000440354	0.00561021	0.102243	ZNF358
ENSG00000087074	1.06504	4.9932	5.15353	0.00290532	0.0198013	-2.05808	PPP1R15A
ENSG00000145358	1.06268	0.943697	28.3211	4.5571e-07	0.000190706	7.46432	DDIT4L
ENSG00000197872	1.06216	2.11477	13.6022	2.2467e-05	0.00101264	3.46319	FAM49A
ENSG00000166387	1.06147	1.36955	6.95391	0.00069618	0.00749345	-0.422375	PPFIBP2
ENSG00000205189	1.06015	1.75253	11.3483	5.79164e-05	0.00173153	2.40765	ZBTB10
ENSG00000119509	1.06009	1.95003	18.768	4.09599e-06	0.000459838	5.29797	INVS
ENSG00000185818	1.0596	0.839562	13.8892	2.01324e-05	0.000966172	3.58418	NAT8L
ENSG00000126351	1.0593	1.54614	8.30552	0.000287192	0.00430581	0.591055	THRA
ENSG00000164920	1.05566	3.61472	19.1118	3.71924e-06	0.000451213	5.39873	OSR2
ENSG00000079215	1.05503	2.25332	14.5149	1.59648e-05	0.000856841	3.83893	SLC1A3
ENSG00000162437	1.05355	2.00302	12.9236	2.93865e-05	0.00117856	3.16587	RAVER2
ENSG00000129757	1.05289	1.15375	6.41621	0.00103118	0.00982076	-0.872593	CDKN1C
ENSG00000197646	1.05281	0.742447	13.5993	2.24924e-05	0.00101264	3.46195	PDCD1LG2
ENSG00000266028	1.05272	3.01251	15.4087	1.16479e-05	0.000730809	4.18271	SRGAP2
ENSG00000158186	1.05069	0.869557	13.3399	2.48854e-05	0.0010741	3.35018	MRAS
ENSG00000164011	1.05017	2.94842	9.19432	0.000171396	0.00313375	1.17973	ZNF691
ENSG00000260025	1.04948	1.60922	4.5373	0.00515772	0.0295042	-2.71189	AC009414.2
ENSG00000242802	1.04662	3.09969	24.8686	9.13526e-07	0.000257516	6.81056	AP5Z1
ENSG00000165912	1.04647	4.72537	6.61996	0.000885849	0.00883872	-0.698496	PACSIN3
ENSG00000135049	1.04612	2.394	7.35614	0.000527328	0.0062288	-0.104134	AGTPBP1
ENSG00000164828	1.04478	4.01869	28.8668	4.11444e-07	0.000189203	7.55736	SUN1
ENSG00000189043	1.04395	4.77655	12.2372	3.90963e-05	0.00140289	2.84793	NDUFA4
ENSG00000177106	1.04292	5.56086	25.6053	7.81525e-07	0.000235134	6.96024	EPS8L2
ENSG00000173156	1.04268	5.90934	7.04883	0.000651234	0.00717756	-0.345902	RHOD
ENSG00000258919	1.04218	1.65393	6.30769	0.00111985	0.010309	-0.967131	AL049836.1
ENSG00000177706	1.04187	3.55794	17.8922	5.27953e-06	0.000513977	5.03098	FAM20C
ENSG00000105974	1.04132	5.80999	8.61553	0.000238598	0.00383627	0.802703	CAV1
ENSG00000156675	1.04079	2.8499	7.36314	0.000524846	0.00621356	-0.0987323	RAB11FIP1
ENSG00000230306	1.04049	0.702074	8.86634	0.000206247	0.00352072	0.968882	BANF1P2
ENSG00000188042	1.04016	3.12704	16.9727	6.98417e-06	0.000584767	4.73363	ARL4C
ENSG00000187017	1.0393	1.18618	5.86987	0.00158068	0.0130534	-1.36196	ESPN
ENSG00000278023	1.03838	1.10251	12.87	3.00342e-05	0.00119374	3.14165	RDM1
ENSG00000234171	1.03723	2.73931	8.6507	0.00023372	0.0037931	0.826272	RNASEH1-AS1
ENSG00000174007	1.03631	2.16322	10.9723	6.89873e-05	0.00190072	2.2108	CEP19
ENSG00000226221	1.03619	4.63166	5.09417	0.00306392	0.020472	-2.11876	AC022431.1
ENSG00000146540	1.03571	4.37488	14.0409	1.90139e-05	0.000936923	3.6471	C7orf50
ENSG00000141068	1.0357	1.03775	25.8846	7.37469e-07	0.000231011	7.01546	KSR1
ENSG00000141504	1.03471	4.32131	7.72475	0.00041335	0.00540256	0.174671	SAT2
ENSG00000181852	1.03287	3.55595	6.82205	0.000764778	0.00796856	-0.53007	RNF41
ENSG00000143753	1.03171	5.59908	17.1739	6.56131e-06	0.000570287	4.80026	DEGS1
ENSG00000007516	1.0307	1.80737	5.99464	0.00142995	0.0121776	-1.24719	BAIAP3
ENSG00000140859	1.02775	3.00798	10.9961	6.82183e-05	0.00189066	2.22343	KIFC3
ENSG00000106460	1.02628	2.77276	7.76668	0.000402312	0.00531522	0.205644	TMEM106B
ENSG00000117020	1.02383	3.98706	11.2853	5.96158e-05	0.00175581	2.37514	AKT3
ENSG00000197461	1.02365	3.58726	13.749	2.1235e-05	0.000985821	3.52542	PDGFA
ENSG00000236975	1.02353	0.991068	7.26522	0.000560865	0.00648778	-0.174755	AL137793.1
ENSG00000265972	1.02332	7.30945	4.68254	0.00448476	0.0267648	-2.55294	TXNIP
ENSG00000124216	1.02276	1.99343	8.97262	0.000194111	0.00339448	1.03799	SNAI1
ENSG00000145623	1.02262	4.4679	14.1978	1.79338e-05	0.000909461	3.71138	OSMR
ENSG00000139112	1.02166	3.73776	6.14516	0.00126984	0.0112082	-1.11115	GABARAPL1
ENSG00000170802	1.0209	2.30099	10.3519	9.32318e-05	0.00226943	1.87077	FOXN2
ENSG00000207611	1.02043	3.84204	13.0451	2.79808e-05	0.00115675	3.22028	MIR149
ENSG00000144485	1.02043	2.00342	6.3527	0.00108204	0.0101117	-0.927766	HES6
ENSG00000187653	1.01883	6.94615	4.55597	0.00506502	0.0291064	-2.69128	TMSB4XP8
ENSG00000187800	1.01881	2.22244	5.09495	0.00306179	0.0204664	-2.11796	PEAR1
ENSG00000253368	1.01863	1.4479	11.2442	6.07571e-05	0.00177175	2.35381	TRNP1
ENSG00000082014	1.01772	2.04899	7.63833	0.000437241	0.00558647	0.110362	SMARCD3
ENSG00000272079	1.01712	2.25902	12.0696	4.20159e-05	0.00145086	2.76746	AC004233.3
ENSG00000128266	1.01625	1.73545	17.4242	6.07671e-06	0.000546243	4.88192	GNAZ
ENSG00000148803	1.0158	2.43724	9.93152	0.000115433	0.00253615	1.62884	FUOM
ENSG00000188002	1.01569	2.53927	6.89971	0.00072347	0.00769455	-0.466437	AC026412.1
ENSG00000101400	1.01541	2.57432	10.0033	0.000111235	0.0024861	1.67084	SNTA1
ENSG00000273654	1.01486	1.42982	4.83682	0.00387792	0.0241617	-2.38742	AC020904.2
ENSG00000177600	1.01476	8.36008	13.3063	2.52176e-05	0.0010809	3.3355	RPLP2
ENSG00000198933	1.01446	1.95897	7.93248	0.000361913	0.00497551	0.326709	TBKBP1
ENSG00000105559	1.01412	2.39361	13.0604	2.78089e-05	0.00115403	3.22711	PLEKHA4
ENSG00000137193	1.013	4.96149	7.39927	0.000512243	0.00612591	-0.0708963	PIM1
ENSG00000196715	1.0125	3.44224	19.0417	3.79256e-06	0.000451213	5.37837	VKORC1L1
ENSG00000151689	1.01103	0.984254	12.1393	4.07712e-05	0.00143788	2.80107	INPP1
ENSG00000135519	1.01007	0.635181	11.5269	5.33995e-05	0.00165269	2.49885	KCNH3
ENSG00000074416	1.00991	3.53674	8.61398	0.000238815	0.00383627	0.801664	MGLL
ENSG00000164610	1.00969	2.67221	5.16274	0.00288156	0.0197296	-2.04871	RP9
ENSG00000210082	1.00942	13.2751	10.1532	0.000103032	0.00240125	1.75763	MT-RNR2
ENSG00000271550	1.00881	1.50047	4.9209	0.00358727	0.022842	-2.29863	BNIP3P11
ENSG00000174652	1.00803	1.6655	8.44969	0.000263276	0.00407413	0.69036	ZNF266
ENSG00000134108	1.00415	5.19388	17.8103	5.40963e-06	0.000516059	5.00523	ARL8B
ENSG00000167680	1.00359	1.53433	15.3586	1.18502e-05	0.000732571	4.164	SEMA6B
ENSG00000100319	1.00188	2.29612	7.08164	0.000636493	0.00706487	-0.319669	ZMAT5
ENSG00000157954	1.00178	3.78499	18.2189	4.79587e-06	0.000491	5.13236	WIPI2
ENSG00000274976	1.00172	0.669804	4.76759	0.00413771	0.0252622	-2.46127	AC087588.2
ENSG00000123405	1.00124	1.63756	7.35857	0.000526465	0.00622331	-0.102259	NFE2
ENSG00000131620	-1.00206	4.37716	-8.05162	0.000335807	0.0047288	0.412324	ANO1
ENSG00000088930	-1.00268	5.29932	-14.5951	1.55076e-05	0.000846828	3.87073	XRN2
ENSG00000164934	-1.00464	2.97275	-13.4072	2.42372e-05	0.00105771	3.37938	DCAF13
ENSG00000067225	-1.00466	7.56816	-3.89702	0.00990204	0.0471662	-3.44981	PKM
ENSG00000100442	-1.0053	4.56019	-14.0152	1.91985e-05	0.000941571	3.63647	FKBP3
ENSG00000232480	-1.00656	0.805349	-14.7373	1.4735e-05	0.000816032	3.92662	TGFB2-AS1
ENSG00000180008	-1.00675	3.16575	-16.3026	8.64512e-06	0.000632023	4.50493	SOCS4
ENSG00000125864	-1.00709	2.43338	-10.1398	0.000103734	0.00240433	1.74994	BFSP1
ENSG00000163938	-1.00922	4.79555	-9.66789	0.000132542	0.00270356	1.472	GNL3
ENSG00000147592	-1.00964	2.43039	-6.38337	0.00105712	0.0099689	-0.901067	LACTB2
ENSG00000104783	-1.0097	4.01564	-21.8917	1.80452e-06	0.000330195	6.13965	KCNN4
ENSG00000138798	-1.01101	1.27702	-22.0871	1.721e-06	0.000321539	6.18725	EGF
ENSG00000215251	-1.01104	3.92233	-10.9892	6.84393e-05	0.00189343	2.21978	FASTKD5
ENSG00000131844	-1.01157	4.30363	-14.7906	1.44574e-05	0.000812156	3.9474	MCCC2
ENSG00000176842	-1.01196	1.12444	-7.23688	0.000571825	0.00656602	-0.196924	IRX5
ENSG00000176101	-1.01242	5.10313	-16.6987	7.61327e-06	0.000603086	4.64138	SSNA1
ENSG00000136720	-1.01274	3.15443	-9.71866	0.000129027	0.00266456	1.50253	HS6ST1
ENSG00000179431	-1.01312	2.58176	-7.21261	0.000581408	0.00664194	-0.215963	FJX1
ENSG00000169908	-1.01533	4.58088	-6.39124	0.00105083	0.00993971	-0.894233	TM4SF1
ENSG00000053770	-1.01612	2.16863	-23.9005	1.12941e-06	0.000261825	6.60453	AP5M1
ENSG00000227372	-1.01677	0.515868	-21.2227	2.12922e-06	0.000350359	5.97251	TP73-AS1
ENSG00000126804	-1.01877	3.29244	-21.814	1.83904e-06	0.000334555	6.12059	ZBTB1
ENSG00000214049	-1.02326	5.78208	-7.3227	0.000539383	0.00632819	-0.130023	UCA1
ENSG00000107897	-1.02441	3.0857	-14.0933	1.86451e-05	0.000931958	3.66864	ACBD5
ENSG00000139926	-1.02509	3.14363	-19.078	3.75433e-06	0.000451213	5.38894	FRMD6
ENSG00000124466	-1.02518	5.15467	-9.88588	0.0001182	0.00256184	1.60198	LYPD3
ENSG00000170468	-1.02797	2.52667	-5.8534	0.00160192	0.0131732	-1.37725	RIOX1
ENSG00000204116	-1.02825	1.3028	-8.28974	0.000289961	0.00433958	0.580092	CHIC1
ENSG00000112379	-1.02919	2.37061	-11.3217	5.86263e-05	0.00174374	2.39395	ARFGEF3
ENSG00000079999	-1.02989	4.83644	-13.892	2.01106e-05	0.000966172	3.58538	KEAP1
ENSG00000232931	-1.03015	1.74375	-4.04391	0.0084804	0.0421987	-3.27509	LINC00342
ENSG00000122224	-1.03188	0.773195	-12.6662	3.26512e-05	0.00125496	3.04875	LY9
ENSG00000144810	-1.03349	0.561994	-17.8717	5.3117e-06	0.000513977	5.02456	COL8A1
ENSG00000087053	-1.03363	3.79885	-9.7701	0.000125577	0.00263312	1.53329	MTMR2
ENSG00000233903	-1.03428	0.995169	-5.13867	0.00294411	0.0199569	-2.07322	Z83851.1
ENSG00000170525	-1.03545	2.62794	-15.8677	9.97444e-06	0.000682933	4.35071	PFKFB3
ENSG00000156050	-1.03562	1.18256	-9.2289	0.000168141	0.00309843	1.20155	FAM161B
ENSG00000212240	-1.03791	0.518953	-5.26206	0.00263921	0.0185284	-1.94837	RNU6-930P
ENSG00000198753	-1.03824	2.46023	-15.3268	1.19805e-05	0.000735038	4.15213	PLXNB3
ENSG00000156510	-1.03991	4.19732	-9.64244	0.000134347	0.00272471	1.45665	HKDC1
ENSG00000136842	-1.04036	1.63354	-8.39947	0.000271331	0.00414548	0.655946	TMOD1
ENSG00000140391	-1.04044	4.36834	-10.803	7.47783e-05	0.00199984	2.11992	TSPAN3
ENSG00000172893	-1.04073	5.60864	-4.3741	0.00605628	0.0330945	-2.89418	DHCR7
ENSG00000181751	-1.04236	3.48322	-15.9505	9.7037e-06	0.000670333	4.38043	C5orf30
ENSG00000166224	-1.04558	4.21179	-11.5971	5.17391e-05	0.00162627	2.5343	SGPL1
ENSG00000272129	-1.04597	0.894574	-13.7284	2.14032e-05	0.000989412	3.51672	AL359715.4
ENSG00000134202	-1.04797	4.59501	-21.4175	2.028e-06	0.000344871	6.02186	GSTM3
ENSG00000257639	-1.04934	1.14863	-6.1577	0.00125747	0.0111475	-1.09994	AC005632.1
ENSG00000111885	-1.04983	3.62913	-12.3618	3.70818e-05	0.00136344	2.90697	MAN1A1
ENSG00000102181	-1.0508	3.2314	-17.4699	5.99288e-06	0.000543165	4.89668	CD99L2
ENSG00000197191	-1.0508	4.4246	-4.43507	0.0057011	0.0316826	-2.82562	CYSRT1
ENSG00000174992	-1.05474	0.846638	-12.4596	3.55843e-05	0.00132551	2.95294	ZG16
ENSG00000147255	-1.05477	0.669031	-16.657	7.71471e-06	0.000603556	4.62719	IGSF1
ENSG00000109452	-1.0578	1.84813	-10.8666	7.25373e-05	0.00196001	2.15424	INPP4B
ENSG00000258181	-1.05897	0.724272	-5.22764	0.00272043	0.0189262	-1.98299	AC008083.3
ENSG00000136848	-1.06037	3.29049	-12.0202	4.2924e-05	0.00146923	2.74354	DAB2IP
ENSG00000115616	-1.06148	1.5753	-13.7229	2.14482e-05	0.000989412	3.51441	SLC9A2
ENSG00000269356	-1.06276	1.21171	-5.99504	0.0014295	0.0121776	-1.24683	AL356740.2
ENSG00000120075	-1.06374	1.61166	-7.71178	0.000416835	0.00542192	0.165062	HOXB5
ENSG00000277311	-1.06438	1.2443	-4.23549	0.00696203	0.0365139	-3.05208	Six3os1_2
ENSG00000130193	-1.06646	4.77826	-11.1362	6.38792e-05	0.00181494	2.29743	THEM6
ENSG00000115107	-1.06649	2.8526	-17.8444	5.35495e-06	0.000513977	5.01598	STEAP3
ENSG00000256043	-1.06681	1.12728	-7.09582	0.000630245	0.00701044	-0.308367	CTSO
ENSG00000124074	-1.07001	1.35444	-30.4474	3.09239e-07	0.000167962	7.81297	ENKD1
ENSG00000150867	-1.07196	2.8396	-11.4822	5.4489e-05	0.00166989	2.47618	PIP4K2A
ENSG00000140006	-1.07255	2.62346	-10.1827	0.000101502	0.00238767	1.77458	WDR89
ENSG00000135535	-1.07325	5.49395	-8.47452	0.000259396	0.00403005	0.707308	CD164
ENSG00000198718	-1.07346	1.63975	-8.74374	0.00022137	0.00368048	0.8882	TOGARAM1
ENSG00000161905	-1.07515	3.04393	-8.5496	0.000248068	0.00392799	0.758282	ALOX15
ENSG00000065054	-1.07702	3.5113	-14.5212	1.59282e-05	0.000856841	3.84144	SLC9A3R2
ENSG00000133328	-1.07744	2.5299	-9.43567	0.000150131	0.00289617	1.33042	HRASLS2
ENSG00000101439	-1.07988	4.39496	-7.07286	0.0006404	0.00709816	-0.32668	CST3
ENSG00000022567	-1.08132	2.25744	-17.5135	5.91418e-06	0.000539518	4.91072	SLC45A4
ENSG00000174827	-1.08178	1.26972	-12.6916	3.23117e-05	0.00124665	3.06038	PDZK1
ENSG00000257621	-1.0824	2.48123	-10.6066	8.22261e-05	0.0021089	2.01275	PSMA3-AS1
ENSG00000234602	-1.0832	1.73644	-12.796	3.09545e-05	0.0012092	3.10811	MCIDAS
ENSG00000134049	-1.08877	2.62414	-12.1435	4.06982e-05	0.00143788	2.80307	IER3IP1
ENSG00000178974	-1.08963	3.30741	-17.0886	6.73683e-06	0.000574375	4.77212	FBXO34
ENSG00000154930	-1.09216	1.27281	-11.7841	4.76033e-05	0.0015506	2.62771	ACSS1
ENSG00000093144	-1.09381	3.55834	-13.2722	2.55595e-05	0.00108959	3.32059	ECHDC1
ENSG00000261061	-1.09455	3.00867	-4.6631	0.00456873	0.0271084	-2.57404	AC092718.4
ENSG00000159339	-1.09569	1.3873	-9.05663	0.00018511	0.00329471	1.09208	PADI4
ENSG00000120694	-1.09642	4.07057	-8.50886	0.000254141	0.00397604	0.730675	HSPH1
ENSG00000151025	-1.09644	2.09863	-7.58647	0.000452357	0.00569713	0.071458	GPR158
ENSG00000164938	-1.09678	1.95444	-15.8962	9.88007e-06	0.000679444	4.36098	TP53INP1
ENSG00000005469	-1.0972	3.04466	-17.8869	5.28786e-06	0.000513977	5.02932	CROT
ENSG00000101003	-1.09845	2.5578	-4.96593	0.00344194	0.0222013	-2.25148	GINS1
ENSG00000112297	-1.09856	4.28836	-9.44667	0.000149237	0.00288606	1.33721	CRYBG1
ENSG00000054654	-1.0987	2.03333	-8.98114	0.000193175	0.00338434	1.0435	SYNE2
ENSG00000182310	-1.0991	0.797179	-14.6544	1.51797e-05	0.000833287	3.89411	SPACA6
ENSG00000185515	-1.09955	3.89103	-15.2725	1.22073e-05	0.000738687	4.13174	BRCC3
ENSG00000268621	-1.10381	4.19883	-5.80354	0.00166828	0.0135162	-1.42372	IGFL2-AS1
ENSG00000126821	-1.10481	5.09833	-20.0456	2.88552e-06	0.000396	5.66172	SGPP1
ENSG00000244733	-1.10511	1.12024	-9.73365	0.00012801	0.00265436	1.51151	AL132656.2
ENSG00000115419	-1.10646	2.44334	-18.2267	4.7851e-06	0.000491	5.13473	GLS
ENSG00000177685	-1.10691	2.82601	-18.1187	4.93847e-06	0.000498467	5.10149	CRACR2B
ENSG00000164403	-1.10823	2.31743	-16.9085	7.12601e-06	0.000593013	4.71215	SHROOM1
ENSG00000213563	-1.10964	2.88181	-6.08989	0.00132608	0.0115475	-1.1608	C8orf82
ENSG00000159403	-1.11055	1.99981	-23.6925	1.18341e-06	0.000264125	6.55879	C1R
ENSG00000229145	-1.11103	0.689777	-9.46493	0.000147769	0.00287187	1.34845	ACTBP1
ENSG00000182107	-1.11218	3.04924	-15.9619	9.66694e-06	0.000670333	4.38453	TMEM30B
ENSG00000235109	-1.11287	1.00079	-11.9132	4.49741e-05	0.00150953	2.69134	ZSCAN31
ENSG00000145349	-1.11492	2.5664	-16.7162	7.57117e-06	0.000601274	4.64731	CAMK2D
ENSG00000188706	-1.11703	5.33095	-15.4423	1.15146e-05	0.000726396	4.1952	ZDHHC9
ENSG00000185875	-1.11727	1.93331	-9.7031	0.000130092	0.00267476	1.49319	THNSL1
ENSG00000187231	-1.11976	3.16781	-10.3955	9.12293e-05	0.00223789	1.89532	SESTD1
ENSG00000273038	-1.12316	1.27193	-7.47909	0.000485638	0.00592653	-0.009821	AL365203.3
ENSG00000183508	-1.1243	2.08	-11.6223	5.11564e-05	0.00162341	2.54701	FAM46C
ENSG00000254024	-1.1263	1.6313	-12.3619	3.70806e-05	0.00136344	2.90701	AP001207.3
ENSG00000141622	-1.12705	0.683349	-7.38814	0.000516088	0.00614708	-0.0794591	RNF165
ENSG00000167183	-1.12868	3.27271	-9.82015	0.000122323	0.00261289	1.56308	PRR15L
ENSG00000125871	-1.12952	4.07516	-19.295	3.53526e-06	0.000446041	5.45153	MGME1
ENSG00000132664	-1.13283	2.54343	-15.2304	1.23865e-05	0.000738687	4.1159	POLR3F
ENSG00000133983	-1.13324	1.0027	-9.42776	0.000150776	0.00290053	1.32555	COX16
ENSG00000223298	-1.13394	0.566969	-3.92299	0.00963209	0.0462962	-3.41868	RNY3P8
ENSG00000186684	-1.13438	2.18571	-8.09084	0.000327702	0.00465449	0.440257	CYP27C1
ENSG00000182010	-1.13786	1.7668	-8.89734	0.000202617	0.00348361	0.98912	RTKN2
ENSG00000171236	-1.13927	3.81233	-14.7046	1.49089e-05	0.00082275	3.91379	LRG1
ENSG00000073910	-1.13939	0.745866	-22.164	1.68936e-06	0.000321539	6.20585	FRY
ENSG00000117450	-1.13949	9.19204	-9.71971	0.000128955	0.00266456	1.50316	PRDX1
ENSG00000137834	-1.13968	1.23545	-6.67731	0.000849349	0.00859512	-0.650273	SMAD6
ENSG00000131050	-1.14074	0.680163	-14.2715	1.7452e-05	0.000892275	3.74128	BPIFA2
ENSG00000266104	-1.14075	0.570376	-6.82474	0.000763299	0.00795856	-0.527852	MIR4326
ENSG00000091164	-1.14106	2.628	-19.1042	3.72706e-06	0.000451213	5.39654	TXNL1
ENSG00000101670	-1.14328	1.51336	-7.83008	0.00038627	0.00517175	0.252204	LIPG
ENSG00000151726	-1.14358	4.19576	-13.2102	2.6195e-05	0.00110804	3.29339	ACSL1
ENSG00000137261	-1.14394	2.14508	-34.6401	1.54852e-07	0.00014402	8.40331	KIAA0319
ENSG00000253686	-1.14649	1.10096	-8.44289	0.000264349	0.0040882	0.685713	LINC01484
ENSG00000100567	-1.151	5.32664	-11.9218	4.48043e-05	0.00150583	2.69557	PSMA3
ENSG00000108375	-1.15162	0.859568	-20.2175	2.75729e-06	0.000386945	5.7085	RNF43
ENSG00000197343	-1.15164	2.11805	-9.01668	0.000189328	0.00334127	1.06642	ZNF655
ENSG00000132182	-1.15355	4.92628	-9.97095	0.000113104	0.00251219	1.65195	NUP210
ENSG00000114770	-1.15721	3.9131	-9.87206	0.000119053	0.00257264	1.59382	ABCC5
ENSG00000233967	-1.1589	1.91584	-7.11808	0.000620575	0.00694237	-0.290651	AL359715.2
ENSG00000103222	-1.15924	4.48984	-15.5337	1.11613e-05	0.00071712	4.22901	ABCC1
ENSG00000230777	-1.16123	0.580614	-6.04099	0.00137826	0.0118706	-1.20502	RPS29P5
ENSG00000078018	-1.16231	0.936974	-13.8247	2.06311e-05	0.000979586	3.55723	MAP2
ENSG00000119681	-1.16428	4.49105	-12.3035	3.80088e-05	0.00138666	2.87942	LTBP2
ENSG00000188064	-1.16571	5.09412	-20.242	2.73955e-06	0.000386945	5.71513	WNT7B
ENSG00000170647	-1.16574	2.80018	-11.5921	5.18548e-05	0.00162627	2.5318	TMEM133
ENSG00000169710	-1.16849	6.91961	-3.97108	0.009154	0.0445457	-3.36131	FASN
ENSG00000130638	-1.16856	4.66908	-10.5058	8.63903e-05	0.00216252	1.95694	ATXN10
ENSG00000131389	-1.16976	5.59451	-14.7514	1.46607e-05	0.000815407	3.93214	SLC6A6
ENSG00000101474	-1.17048	5.76706	-24.7661	9.33902e-07	0.000257532	6.78927	APMAP
ENSG00000134827	-1.17508	0.758287	-8.79443	0.000214964	0.00361431	0.921687	TCN1
ENSG00000155115	-1.17509	4.52393	-19.6198	3.23486e-06	0.000422294	5.54368	GTF3C6
ENSG00000128408	-1.17552	2.29631	-9.68147	0.000131591	0.00269116	1.48019	RIBC2
ENSG00000163701	-1.17595	3.06079	-7.89395	0.00037086	0.00505543	0.298778	IL17RE
ENSG00000145113	-1.18005	3.51475	-8.6427	0.000234819	0.00380444	0.820919	MUC4
ENSG00000102934	-1.18026	2.33517	-8.25109	0.000296878	0.00442095	0.553157	PLLP
ENSG00000091490	-1.18356	3.17322	-7.54933	0.000463554	0.00578795	0.0434652	SEL1L3
ENSG00000147697	-1.18441	1.22055	-11.1529	6.3384e-05	0.00180792	2.30619	GSDMC
ENSG00000268104	-1.18521	0.683894	-7.68186	0.000425011	0.00548849	0.142832	SLC6A14
ENSG00000033170	-1.18592	3.0134	-12.8789	2.99254e-05	0.0011913	3.14568	FUT8
ENSG00000269376	-1.18736	1.77241	-4.07105	0.00824388	0.041398	-3.24316	AL356740.3
ENSG00000122367	-1.18786	0.668551	-20.3921	2.63387e-06	0.000381538	5.75552	LDB3
ENSG00000250317	-1.18854	3.30252	-15.5056	1.12687e-05	0.000719588	4.21862	SMIM20
ENSG00000265243	-1.18933	1.68157	-4.12151	0.00782396	0.0397939	-3.1841	IGLJCOR18
ENSG00000147650	-1.18959	2.25692	-12.303	3.80172e-05	0.00138666	2.87917	LRP12
ENSG00000112576	-1.1903	4.14581	-7.18998	0.000590516	0.00672634	-0.23377	CCND3
ENSG00000169604	-1.19203	2.16444	-9.89216	0.000117815	0.00256129	1.60568	ANTXR1
ENSG00000106070	-1.19204	1.26996	-4.06945	0.00825765	0.0414395	-3.24504	GRB10
ENSG00000112139	-1.19413	1.1143	-7.48518	0.000483675	0.00591761	-0.00518231	MDGA1
ENSG00000100519	-1.19591	3.60087	-14.011	1.92287e-05	0.000941573	3.63474	PSMC6
ENSG00000129534	-1.19777	3.11175	-13.7708	2.1059e-05	0.000985482	3.5346	MIS18BP1
ENSG00000029364	-1.19942	4.1189	-23.6671	1.19021e-06	0.000264125	6.55318	SLC39A9
ENSG00000166401	-1.21095	1.67514	-9.86036	0.000119781	0.00258407	1.5869	SERPINB8
ENSG00000102038	-1.21531	3.52896	-14.366	1.68557e-05	0.000882407	3.77942	SMARCA1
ENSG00000171004	-1.21603	3.86088	-8.95626	0.000195923	0.00341148	1.02741	HS6ST2
ENSG00000179776	-1.21741	1.74016	-7.49002	0.000482123	0.00591129	-0.00150226	CDH5
ENSG00000139998	-1.22127	5.64774	-39.8086	7.34128e-08	0.000114854	8.99028	RAB15
ENSG00000135148	-1.22151	4.161	-8.54906	0.000248149	0.00392799	0.757912	TRAFD1
ENSG00000260418	-1.23052	1.74295	-8.68489	0.00022909	0.00375401	0.8491	AL023284.4
ENSG00000047346	-1.23152	1.70153	-17.5849	5.78791e-06	0.000532658	4.93362	FAM214A
ENSG00000235269	-1.23249	2.45822	-4.23189	0.00698757	0.0365988	-3.05623	LINC02331
ENSG00000279406	-1.23437	1.29247	-10.1729	0.000102006	0.00239263	1.76897	AL359183.1
ENSG00000197045	-1.24031	3.28533	-13.8187	2.06777e-05	0.000980312	3.55474	GMFB
ENSG00000089127	-1.24088	1.70284	-9.6992	0.000130361	0.00267476	1.49084	OAS1
ENSG00000168843	-1.24094	1.41096	-10.0469	0.000108774	0.00246097	1.6962	FSTL5
ENSG00000120318	-1.24171	2.34442	-13.5426	2.29911e-05	0.00102613	3.43772	ARAP3
ENSG00000196139	-1.2433	6.76539	-23.2907	1.29658e-06	0.000277877	6.46896	AKR1C3
ENSG00000111799	-1.24583	3.42864	-3.94557	0.00940413	0.0453957	-3.3917	COL12A1
ENSG00000182326	-1.24637	2.48081	-7.6211	0.000442196	0.00561995	0.0974636	C1S
ENSG00000106003	-1.25038	2.12617	-5.42023	0.00230023	0.0168523	-1.79125	LFNG
ENSG00000113916	-1.25209	3.65853	-13.8021	2.08094e-05	0.000984693	3.54775	BCL6
ENSG00000100916	-1.2536	2.40154	-8.64938	0.000233901	0.00379407	0.825391	BRMS1L
ENSG00000160326	-1.2539	2.78471	-6.43966	0.0010131	0.00971192	-0.852329	SLC2A6
ENSG00000108175	-1.25393	3.3154	-24.0445	1.09376e-06	0.00025927	6.63588	ZMIZ1
ENSG00000104267	-1.25405	2.2844	-7.39895	0.000512353	0.00612591	-0.0711406	CA2
ENSG00000249628	-1.25441	4.91236	-15.8107	1.01658e-05	0.000687018	4.33016	LINC00942
ENSG00000171631	-1.25664	1.9873	-11.7169	4.90415e-05	0.00157822	2.59435	P2RY6
ENSG00000160211	-1.25838	8.52621	-12.3439	3.73627e-05	0.00137055	2.89855	G6PD
ENSG00000118515	-1.25941	1.58427	-9.80335	0.000123404	0.00262319	1.5531	SGK1
ENSG00000107731	-1.26198	1.51534	-20.7147	2.42266e-06	0.000369781	5.84107	UNC5B
ENSG00000137868	-1.26315	3.30235	-10.161	0.000102624	0.00239813	1.76213	STRA6
ENSG00000135362	-1.2639	0.868519	-19.1812	3.64819e-06	0.000451213	5.41882	PRR5L
ENSG00000115828	-1.26394	0.681674	-18.4831	4.44285e-06	0.000471244	5.21277	QPCT
ENSG00000196975	-1.26448	2.70368	-28.9105	4.08127e-07	0.000189203	7.5647	ANXA4
ENSG00000198246	-1.26602	4.12453	-12.9869	2.86441e-05	0.0011655	3.19428	SLC29A3
ENSG00000131435	-1.26672	0.657909	-32.299	2.25362e-07	0.000152696	8.08827	PDLIM4
ENSG00000168528	-1.26843	3.11251	-8.95372	0.000196206	0.00341451	1.02576	SERINC2
ENSG00000049130	-1.27318	3.27085	-12.9812	2.87105e-05	0.00116622	3.1917	KITLG
ENSG00000207730	-1.27338	2.98569	-6.33196	0.00109927	0.0102005	-0.945874	MIR200B
ENSG00000163347	-1.27405	3.55432	-12.4402	3.58755e-05	0.00133156	2.94385	CLDN1
ENSG00000100290	-1.27423	2.43808	-8.14113	0.00031764	0.00457383	0.475907	BIK
ENSG00000100554	-1.27598	3.8	-17.6863	5.61393e-06	0.000524414	4.96598	ATP6V1D
ENSG00000253266	-1.27668	1.49142	-10.0485	0.000108684	0.00246072	1.69714	AC100860.1
ENSG00000274816	-1.27768	0.93735	-4.50856	0.00530422	0.0301269	-2.7437	MIR6772
ENSG00000229644	-1.2777	4.64529	-12.7648	3.13532e-05	0.00121873	3.09388	NAMPTP1
ENSG00000227218	-1.27842	1.43097	-6.92276	0.000711711	0.00760829	-0.447659	AL157935.1
ENSG00000101236	-1.28228	4.37583	-14.1247	1.8428e-05	0.000922577	3.68151	RNF24
ENSG00000014257	-1.28241	1.53868	-7.42358	0.000503963	0.00607669	-0.0522334	ACPP
ENSG00000198483	-1.2836	1.13486	-14.4614	1.62779e-05	0.000869175	3.81765	ANKRD35
ENSG00000169136	-1.28411	3.4128	-13.4745	2.36082e-05	0.00104189	3.40845	ATF5
ENSG00000251490	-1.28487	1.1528	-6.53843	0.000940936	0.00922183	-0.767637	AC093763.3
ENSG00000171903	-1.28649	4.73521	-20.2954	2.70139e-06	0.000384211	5.72954	CYP4F11
ENSG00000260996	-1.28934	0.687694	-9.77481	0.000125266	0.00263312	1.5361	BX255925.1
ENSG00000156650	-1.28985	2.04933	-15.8787	9.93779e-06	0.000681915	4.35468	KAT6B
ENSG00000122420	-1.29049	0.661807	-20.2169	2.75771e-06	0.000386945	5.70834	PTGFR
ENSG00000104549	-1.29184	3.89158	-4.24116	0.00692211	0.0363472	-3.04557	SQLE
ENSG00000132821	-1.29265	1.10316	-6.34559	0.00108791	0.0101444	-0.933967	VSTM2L
ENSG00000281008	-1.29566	0.64783	-12.0649	4.21023e-05	0.00145086	2.76516	AC004808.2
ENSG00000168175	-1.2972	3.87045	-24.4347	1.00361e-06	0.00025927	6.71958	MAPK1IP1L
ENSG00000141232	-1.29752	5.13727	-20.3745	2.64601e-06	0.000381538	5.7508	TOB1
ENSG00000265763	-1.29768	3.17582	-5.99292	0.00143191	0.0121818	-1.24876	ZNF488
ENSG00000072210	-1.30157	5.09757	-20.5074	2.55595e-06	0.00037536	5.7863	ALDH3A2
ENSG00000179715	-1.30607	3.18998	-9.44218	0.000149602	0.00289131	1.33444	PCED1B
ENSG00000133195	-1.31015	3.42658	-27.1304	5.73503e-07	0.000211117	7.25206	SLC39A11
ENSG00000134339	-1.31195	1.01686	-14.7183	1.48358e-05	0.000820165	3.91916	SAA2
ENSG00000129128	-1.3135	4.09888	-11.1762	6.27026e-05	0.00179662	2.31835	SPCS3
ENSG00000143819	-1.31893	7.71279	-20.6304	2.47583e-06	0.000370257	5.81888	EPHX1
ENSG00000126787	-1.32235	4.24628	-5.10059	0.0030463	0.0204153	-2.11217	DLGAP5
ENSG00000100906	-1.32448	5.53693	-14.3341	1.70544e-05	0.000882407	3.76656	NFKBIA
ENSG00000100997	-1.32471	4.08822	-21.6015	1.93762e-06	0.000336822	6.06795	ABHD12
ENSG00000272141	-1.32517	2.24451	-7.99238	0.000348503	0.00484401	0.369891	AL390719.2
ENSG00000101846	-1.32744	1.67094	-9.36426	0.000156081	0.00295986	1.28623	STS
ENSG00000197406	-1.32841	0.842083	-15.4681	1.14138e-05	0.000725516	4.20474	DIO3
ENSG00000132646	-1.33227	6.97928	-4.40836	0.00585366	0.0322978	-2.85558	PCNA
ENSG00000196782	-1.33319	1.46856	-24.7374	9.3971e-07	0.000257532	6.78328	MAML3
ENSG00000151491	-1.3397	5.17297	-12.6554	3.27978e-05	0.00125765	3.04376	EPS8
ENSG00000105835	-1.34223	5.85662	-15.24	1.23454e-05	0.000738687	4.11952	NAMPT
ENSG00000254609	-1.34359	1.11145	-5.6042	0.00196754	0.0151786	-1.61257	AC136443.1
ENSG00000144802	-1.34438	2.81505	-13.5907	2.25671e-05	0.00101309	3.45828	NFKBIZ
ENSG00000196757	-1.3457	1.54672	-15.7689	1.03093e-05	0.000689272	4.315	ZNF700
ENSG00000129295	-1.34794	0.748031	-14.3897	1.67099e-05	0.000880225	3.78894	LRRC6
ENSG00000135821	-1.35145	4.4538	-14.061	1.88712e-05	0.000934355	3.65539	GLUL
ENSG00000023839	-1.35457	5.52642	-8.07509	0.000330929	0.00467874	0.429053	ABCC2
ENSG00000196562	-1.35542	5.24994	-9.59025	0.000138138	0.00275961	1.42504	SULF2
ENSG00000197696	-1.35622	5.30562	-10.0251	0.000109995	0.00247607	1.68355	NMB
ENSG00000211891	-1.3587	0.771556	-7.36219	0.000525183	0.00621455	-0.0994676	IGHE
ENSG00000250590	-1.35881	1.54466	-7.61531	0.000443876	0.00563443	0.0931232	AC097521.2
ENSG00000133935	-1.36074	4.5006	-11.4649	5.49199e-05	0.00168145	2.46733	C14orf1
ENSG00000154310	-1.36266	1.79052	-24.3072	1.03206e-06	0.00025927	6.69243	TNIK
ENSG00000120437	-1.36584	2.92091	-3.98726	0.00899922	0.0440186	-3.34209	ACAT2
ENSG00000125868	-1.36845	7.52356	-16.7747	7.43219e-06	0.000598197	4.66715	DSTN
ENSG00000113448	-1.37068	0.930056	-22.5108	1.55508e-06	0.000315964	6.28864	PDE4D
ENSG00000027697	-1.37211	4.61657	-16.5995	7.85721e-06	0.00060589	4.60757	IFNGR1
ENSG00000122873	-1.37347	3.80596	-12.3627	3.70674e-05	0.00136344	2.9074	CISD1
ENSG00000117318	-1.37535	4.15694	-5.53354	0.00208826	0.0157759	-1.68069	ID3
ENSG00000029993	-1.37854	4.76308	-5.11232	0.00301438	0.0202675	-2.10015	HMGB3
ENSG00000148798	-1.3786	3.9591	-8.61387	0.000238832	0.00383627	0.801586	INA
ENSG00000101276	-1.38093	3.87132	-22.1843	1.68114e-06	0.000321539	6.21073	SLC52A3
ENSG00000064787	-1.38223	0.855431	-7.48404	0.000484041	0.00591761	-0.00604964	BCAS1
ENSG00000091129	-1.38315	1.94144	-18.2148	4.80172e-06	0.000491	5.13108	NRCAM
ENSG00000256894	-1.38378	2.45872	-19.0068	3.82975e-06	0.000453912	5.3682	AC022509.3
ENSG00000198930	-1.39065	3.64721	-14.1476	1.82718e-05	0.000919169	3.69087	CSAG1
ENSG00000121895	-1.39261	3.22306	-5.92426	0.00151281	0.0126532	-1.3117	TMEM156
ENSG00000169429	-1.39337	4.09725	-5.30958	0.00253163	0.0179992	-1.90081	CXCL8
ENSG00000140284	-1.39479	3.01151	-18.7336	4.13609e-06	0.000459838	5.28777	SLC27A2
ENSG00000224251	-1.409	2.56004	-7.94715	0.000358573	0.00493609	0.337314	AL391427.1
ENSG00000207563	-1.41052	2.77496	-5.01805	0.00328217	0.0215257	-2.19727	MIR23B
ENSG00000224034	-1.41203	2.48203	-8.9477	0.00019688	0.00342189	1.02186	AL355303.1
ENSG00000208002	-1.41331	0.706654	-8.91826	0.00020021	0.003463	1.00274	MIR643
ENSG00000116133	-1.41528	7.59378	-7.10555	0.000625995	0.00698108	-0.300615	DHCR24
ENSG00000154511	-1.4174	3.65658	-24.1043	1.07935e-06	0.00025927	6.64881	FAM69A
ENSG00000283656	-1.42095	0.710474	-5.90273	0.00153926	0.0127929	-1.33156	MIR4483
ENSG00000186480	-1.4217	4.66875	-4.51046	0.00529439	0.0300915	-2.74159	INSIG1
ENSG00000164647	-1.42171	2.35402	-6.68899	0.000842134	0.00854699	-0.640496	STEAP1
ENSG00000207757	-1.42554	0.712768	-4.79955	0.00401536	0.0247714	-2.42709	MIR93
ENSG00000185499	-1.43136	3.35525	-16.7219	7.55731e-06	0.000601274	4.64928	MUC1
ENSG00000171658	-1.43612	4.74521	-12.7628	3.13789e-05	0.00121873	3.09296	NMRAL2P
ENSG00000271609	-1.43738	0.959338	-27.2563	5.59471e-07	0.000208403	7.27512	AC005632.3
ENSG00000111875	-1.43767	3.47137	-12.9747	2.87849e-05	0.00116668	3.18883	ASF1A
ENSG00000100234	-1.44724	5.13186	-9.63656	0.000134768	0.00272587	1.45309	TIMP3
ENSG00000138696	-1.44926	1.12883	-9.70093	0.000130242	0.00267476	1.49188	BMPR1B
ENSG00000265750	-1.44945	1.25672	-8.73265	0.000222801	0.00369537	0.880849	AC090772.3
ENSG00000203499	-1.45125	3.64381	-14.3512	1.69477e-05	0.000882407	3.77345	IQANK1
ENSG00000197442	-1.46006	2.6054	-33.8207	1.76068e-07	0.000147053	8.29695	MAP3K5
ENSG00000023909	-1.46049	5.28401	-14.0722	1.87926e-05	0.000934355	3.65997	GCLM
ENSG00000152894	-1.46162	3.39786	-16.6862	7.64346e-06	0.000603556	4.63713	PTPRK
ENSG00000078401	-1.46242	2.46435	-7.24292	0.000569468	0.00654616	-0.192192	EDN1
ENSG00000233041	-1.46257	0.759822	-26.9559	5.93648e-07	0.000214695	7.21984	PHGR1
ENSG00000067064	-1.46297	3.75389	-5.11424	0.0030092	0.0202533	-2.09819	IDI1
ENSG00000202337	-1.47116	1.62345	-5.9748	0.00145276	0.0123155	-1.26532	RNU6-8
ENSG00000198121	-1.48266	1.23463	-19.1508	3.67909e-06	0.000451213	5.41003	LPAR1
ENSG00000204388	-1.48655	5.15964	-29.183	3.88123e-07	0.000186304	7.61013	HSPA1B
ENSG00000108179	-1.48845	5.83274	-14.0195	1.91672e-05	0.000941509	3.63827	PPIF
ENSG00000171984	-1.48853	2.14537	-11.3561	5.77101e-05	0.00172799	2.41166	C20orf196
ENSG00000106780	-1.49444	4.52194	-18.6577	4.22635e-06	0.00046132	5.26516	MEGF9
ENSG00000121039	-1.49925	2.61587	-27.2748	5.57445e-07	0.000208403	7.27849	RDH10
ENSG00000066926	-1.50058	4.01767	-17.4109	6.10146e-06	0.000546243	4.8776	FECH
ENSG00000081870	-1.5025	3.8372	-12.4936	3.50809e-05	0.00132092	2.96882	HSPB11
ENSG00000121858	-1.50477	1.05768	-30.339	3.15205e-07	0.000167962	7.79608	TNFSF10
ENSG00000138207	-1.50854	1.56455	-6.31026	0.00111765	0.0102978	-0.964877	RBP4
ENSG00000137699	-1.52318	2.74163	-17.8459	5.35264e-06	0.000513977	5.01644	TRIM29
ENSG00000205693	-1.52487	2.09724	-6.02384	0.00139714	0.0119968	-1.2206	MANSC4
ENSG00000169474	-1.52571	2.40919	-4.14424	0.00764281	0.039103	-3.15762	SPRR1A
ENSG00000204389	-1.52847	5.52711	-16.8451	7.26913e-06	0.000595623	4.69089	HSPA1A
ENSG00000116741	-1.53179	1.77274	-10.1779	0.000101751	0.00239024	1.7718	RGS2
ENSG00000139211	-1.54615	5.33265	-11.2589	6.03468e-05	0.00176472	2.36143	AMIGO2
ENSG00000079385	-1.54972	1.09153	-9.59971	0.000137442	0.00275961	1.43077	CEACAM1
ENSG00000134824	-1.55034	2.46775	-6.95585	0.000695228	0.00749094	-0.420808	FADS2
ENSG00000213401	-1.55081	3.48411	-21.7733	1.85748e-06	0.000335298	6.11054	MAGEA12
ENSG00000103888	-1.55176	1.41179	-19.6794	3.18308e-06	0.000421688	5.56039	CEMIP
ENSG00000238840	-1.5658	5.94048	-28.5116	4.39649e-07	0.000190706	7.49708	U8
ENSG00000122035	-1.5677	3.11837	-8.03635	0.000339026	0.00476555	0.401416	RASL11A
ENSG00000118849	-1.57239	2.44085	-6.3926	0.00104975	0.0099355	-0.893055	RARRES1
ENSG00000164099	-1.58008	1.35681	-33.3239	1.90607e-07	0.000147053	8.23046	PRSS12
ENSG00000143153	-1.58183	6.39918	-25.529	7.94089e-07	0.000236638	6.94502	ATP1B1
ENSG00000143512	-1.58751	3.3955	-22.1009	1.71524e-06	0.000321539	6.19061	HHIPL2
ENSG00000150630	-1.59476	2.27216	-9.63663	0.000134763	0.00272587	1.45314	VEGFC
ENSG00000054983	-1.59587	0.801806	-17.1057	6.70127e-06	0.000574208	4.77776	GALC
ENSG00000137745	-1.60538	0.937246	-31.6717	2.5035e-07	0.000156669	7.99773	MMP13
ENSG00000163513	-1.60699	4.04417	-18.9306	3.91244e-06	0.000459838	5.3459	TGFBR2
ENSG00000259087	-1.60706	1.1758	-7.66197	0.00043055	0.00552354	0.128012	AL121790.2
ENSG00000164574	-1.61115	3.60904	-11.4571	5.51148e-05	0.00168248	2.46335	GALNT10
ENSG00000184584	-1.61146	2.29375	-29.1155	3.92971e-07	0.000186304	7.59893	TMEM173
ENSG00000154040	-1.61241	2.1864	-14.5638	1.5684e-05	0.000850901	3.85835	CABYR
ENSG00000076770	-1.62201	2.06416	-14.3955	1.66748e-05	0.000879857	3.79125	MBNL3
ENSG00000132434	-1.62261	4.07197	-12.494	3.50751e-05	0.00132092	2.969	LANCL2
ENSG00000186204	-1.62716	1.14843	-15.6762	1.06357e-05	0.000697673	4.28128	CYP4F12
ENSG00000131171	-1.63025	0.964207	-15.2713	1.22123e-05	0.000738687	4.1313	SH3BGRL
ENSG00000136059	-1.63216	1.76886	-26.7404	6.19697e-07	0.000220344	7.17965	VILL
ENSG00000137501	-1.63363	2.43761	-18.2758	4.7171e-06	0.000490359	5.1498	SYTL2
ENSG00000167105	-1.63732	2.28538	-21.6122	1.93248e-06	0.000336822	6.07063	TMEM92
ENSG00000198976	-1.63812	3.75611	-9.42401	0.000151084	0.00290053	1.32323	MIR429
ENSG00000102760	-1.64461	1.48315	-7.75552	0.000405216	0.00533413	0.197414	RGCC
ENSG00000065833	-1.64499	5.68943	-12.9211	2.94169e-05	0.00117856	3.16472	ME1
ENSG00000267056	-1.64613	3.88682	-12.9651	2.88975e-05	0.00116936	3.1845	AC005336.1
ENSG00000095303	-1.64868	1.63471	-21.152	2.16746e-06	0.000351399	5.95444	PTGS1
ENSG00000169116	-1.65297	1.07169	-13.6129	2.23742e-05	0.00101264	3.46776	PARM1
ENSG00000166289	-1.66196	2.07085	-12.0943	4.15698e-05	0.00144388	2.77939	PLEKHF1
ENSG00000274173	-1.66271	4.42292	-9.68243	0.000131524	0.00269116	1.48076	AL035661.1
ENSG00000159921	-1.66282	3.62286	-31.0523	2.78302e-07	0.000160171	7.90563	GNE
ENSG00000239148	-1.66317	6.00522	-26.4243	6.60412e-07	0.000224612	7.11985	U8
ENSG00000162078	-1.66347	3.10146	-14.1355	1.83542e-05	0.000921452	3.68592	ZG16B
ENSG00000112902	-1.66576	2.31053	-8.2319	0.000300383	0.00444607	0.539745	SEMA5A
ENSG00000135905	-1.66703	1.46793	-28.1284	4.72679e-07	0.00019251	7.43083	DOCK10
ENSG00000231683	-1.67071	3.36438	-14.4443	1.63799e-05	0.000871646	3.81081	AL033397.1
ENSG00000064651	-1.672	3.02771	-9.53795	0.000142065	0.00279621	1.39319	SLC12A2
ENSG00000188505	-1.67376	2.78667	-27.6848	5.14656e-07	0.00020195	7.35251	NCCRP1
ENSG00000099937	-1.6738	1.27084	-9.4588	0.00014826	0.00287498	1.34467	SERPIND1
ENSG00000115461	-1.67641	1.39852	-20.547	2.52987e-06	0.000373394	5.7968	IGFBP5
ENSG00000164379	-1.68092	4.42884	-18.1629	4.87493e-06	0.000493646	5.11514	FOXQ1
ENSG00000052802	-1.68344	5.24579	-10.1023	0.000105736	0.00242202	1.72829	MSMO1
ENSG00000267922	-1.68856	1.6228	-6.1217	0.00129336	0.0113518	-1.13218	AC007785.1
ENSG00000250271	-1.69212	2.43114	-8.70191	0.000226825	0.00374135	0.860436	AC068647.2
ENSG00000146376	-1.70121	3.2642	-9.10352	0.000180299	0.00323113	1.12207	ARHGAP18
ENSG00000106541	-1.70203	4.97368	-4.72183	0.00432043	0.0260232	-2.51046	AGR2
ENSG00000261780	-1.70447	0.987262	-7.79335	0.00039547	0.00524778	0.225271	AC105243.1
ENSG00000280435	-1.70536	0.852682	-42.2717	5.31816e-08	0.000110532	9.22649	AC006058.4
ENSG00000139946	-1.71975	1.68227	-20.4906	2.56718e-06	0.00037536	5.7818	PELI2
ENSG00000186891	-1.73356	1.51624	-19.9027	2.99752e-06	0.000404278	5.62246	TNFRSF18
ENSG00000167656	-1.73524	3.48665	-21.2412	2.11938e-06	0.000350359	5.97721	LY6D
ENSG00000196154	-1.73661	5.04078	-27.7704	5.06225e-07	0.00020195	7.36776	S100A4
ENSG00000140961	-1.74009	2.6314	-8.28953	0.000289999	0.00433958	0.579943	OSGIN1
ENSG00000200742	-1.75769	1.08836	-5.54958	0.00206012	0.0156573	-1.66517	Y_RNA
ENSG00000134802	-1.78008	1.58402	-12.1407	4.07481e-05	0.00143788	2.8017	SLC43A3
ENSG00000075223	-1.78178	3.28872	-10.8314	7.37693e-05	0.00198132	2.13524	SEMA3C
ENSG00000140526	-1.79093	4.60353	-24.0939	1.08184e-06	0.00025927	6.64656	ABHD2
ENSG00000135127	-1.79349	3.96579	-13.0395	2.80437e-05	0.00115675	3.21778	BICDL1
ENSG00000249378	-1.79382	0.896909	-26.3557	6.69656e-07	0.000225307	7.10675	LINC01060
ENSG00000170298	-1.7964	1.28232	-21.3776	2.04826e-06	0.000346433	6.0118	LGALS9B
ENSG00000172602	-1.79782	1.42374	-12.1451	4.06702e-05	0.00143788	2.80384	RND1
ENSG00000099139	-1.80675	1.00305	-14.8918	1.39467e-05	0.000791882	3.98666	PCSK5
ENSG00000244586	-1.80986	1.29463	-8.24298	0.000298354	0.0044223	0.547492	WNT5A-AS1
ENSG00000115919	-1.81057	3.55468	-9.05353	0.000185433	0.00329853	1.0901	KYNU
ENSG00000125841	-1.81438	1.49654	-19.4358	3.40113e-06	0.000436153	5.49172	NRSN2
ENSG00000137965	-1.82739	1.01235	-14.4978	1.60639e-05	0.000860684	3.83215	IFI44
ENSG00000129038	-1.83518	2.03197	-35.8307	1.29175e-07	0.00014402	8.55086	LOXL1
ENSG00000203952	-1.8403	0.934744	-29.8216	3.45633e-07	0.000174433	7.71417	CCDC160
ENSG00000204604	-1.84062	0.930507	-24.4234	1.00611e-06	0.00025927	6.71717	ZNF468
ENSG00000207607	-1.85703	3.14832	-5.82299	0.00164202	0.013375	-1.40556	MIR200A
ENSG00000196542	-1.85897	1.10361	-8.84004	0.000209386	0.00355684	0.951661	SPTSSB
ENSG00000186442	-1.87329	1.85952	-8.87188	0.000205592	0.00351529	0.972506	KRT3
ENSG00000165424	-1.88271	2.03847	-41.432	5.92323e-08	0.000110532	9.14874	ZCCHC24
ENSG00000207713	-1.88924	1.22987	-3.90232	0.00984626	0.047015	-3.44345	MIR200C
ENSG00000135919	-1.90912	5.06537	-50.0418	2.14785e-08	7.46735e-05	9.83153	SERPINE2
ENSG00000261786	-1.91753	1.04607	-18.2208	4.79332e-06	0.000491	5.13292	AC006058.1
ENSG00000177508	-1.92128	3.83759	-36.0558	1.24908e-07	0.00014402	8.57787	IRX3
ENSG00000123095	-1.9223	4.76204	-24.3882	1.01389e-06	0.00025927	6.70969	BHLHE41
ENSG00000268879	-1.95091	2.78197	-6.25189	0.00116889	0.0106167	-1.01625	IGFL1P1
ENSG00000120885	-1.95647	4.41354	-14.9393	1.37143e-05	0.0007845	4.00499	CLU
ENSG00000125730	-1.95808	4.51803	-16.393	8.39578e-06	0.000624	4.5364	C3
ENSG00000166446	-1.96778	0.996199	-28.4255	4.46824e-07	0.000190706	7.48231	CDYL2
ENSG00000102287	-1.96797	4.15676	-25.284	8.36099e-07	0.000244442	6.8957	GABRE
ENSG00000143546	-1.97355	4.33607	-7.42881	0.000502203	0.00606771	-0.0482267	S100A8
ENSG00000125775	-1.98356	2.02235	-18.1791	4.85192e-06	0.000493646	5.12012	SDCBP2
ENSG00000188707	-1.98627	3.01092	-7.57753	0.000455022	0.00571793	0.0647328	ZBED6CL
ENSG00000233622	-1.99803	1.94305	-18.7018	4.17367e-06	0.000459838	5.2783	CYP2T1P
ENSG00000170017	-2.00107	5.7941	-22.1494	1.6953e-06	0.000321539	6.20233	ALCAM
ENSG00000251363	-2.01483	1.00742	-10.5294	8.53926e-05	0.00215478	1.97007	LINC02315
ENSG00000157193	-2.01887	3.4885	-7.81106	0.000391003	0.00521504	0.23827	LRP8
ENSG00000129514	-2.02981	4.79111	-11.2672	6.01175e-05	0.0017607	2.36571	FOXA1
ENSG00000109814	-2.0354	7.1685	-7.60703	0.000446292	0.00564677	0.0869103	UGDH
ENSG00000157111	-2.05151	1.93818	-19.2022	3.627e-06	0.000451213	5.42488	TMEM171
ENSG00000263639	-2.0594	3.23549	-12.8238	3.06041e-05	0.00120151	3.12076	MSMB
ENSG00000266017	-2.05955	1.27919	-6.96329	0.000691582	0.00746193	-0.414781	MIR4477B
ENSG00000142549	-2.11951	1.38596	-20.0484	2.88342e-06	0.000396	5.66247	IGLON5
ENSG00000112319	-2.12858	1.58825	-31.0402	2.78881e-07	0.000160171	7.90381	EYA4
ENSG00000198691	-2.13307	1.7185	-36.3994	1.18709e-07	0.00014402	8.61857	ABCA4
ENSG00000162366	-2.13776	1.48726	-5.53965	0.00207749	0.0157434	-1.67477	PDZK1IP1
ENSG00000168743	-2.17782	1.57859	-26.1252	7.01867e-07	0.000226406	7.06237	NPNT
ENSG00000163739	-2.23018	2.39698	-10.6999	7.85861e-05	0.00205783	2.06388	CXCL1
ENSG00000125257	-2.24786	3.45796	-23.8601	1.13968e-06	0.000262209	6.59569	ABCC4
ENSG00000126803	-2.27706	2.62275	-31.9501	2.38873e-07	0.000155716	8.03825	HSPA2
ENSG00000258689	-2.29403	2.99704	-21.1139	2.18835e-06	0.000352044	5.94469	LINC01269
ENSG00000114771	-2.30647	2.20086	-16.8061	7.3589e-06	0.000598197	4.67776	AADAC
ENSG00000188959	-2.31053	1.19132	-24.6491	9.5785e-07	0.000258372	6.7648	C9orf152
ENSG00000186529	-2.32452	2.78853	-55.1654	1.27182e-08	6.80289e-05	10.1403	CYP4F3
ENSG00000111962	-2.33516	1.26964	-83.8573	1.33677e-09	2.38457e-05	11.1362	UST
ENSG00000170577	-2.34526	1.42478	-19.9851	2.93231e-06	0.000398921	5.64515	SIX2
ENSG00000109861	-2.37303	4.36364	-14.2747	1.74311e-05	0.000892275	3.7426	CTSC
ENSG00000180861	-2.38079	1.42935	-17.2941	6.32315e-06	0.000557327	4.83964	LINC01559
ENSG00000074590	-2.38243	1.63096	-71.3867	3.17904e-09	3.31574e-05	10.814	NUAK1
ENSG00000231131	-2.42391	2.78942	-5.89978	0.00154293	0.0128161	-1.33428	LINC01468
ENSG00000125378	-2.44121	1.54008	-39.137	8.04357e-08	0.000119849	8.92139	BMP4
ENSG00000181577	-2.47578	1.34321	-24.4435	1.0017e-06	0.00025927	6.72143	C6orf223
ENSG00000173432	-2.48467	3.20268	-6.2381	0.0011814	0.0106992	-1.02844	SAA1
ENSG00000204616	-2.4956	1.65987	-34.572	1.56493e-07	0.00014402	8.39463	TRIM31
ENSG00000136869	-2.49618	1.25834	-41.0474	6.22741e-08	0.000110532	9.11219	TLR4
ENSG00000117472	-2.51492	5.68413	-22.0621	1.73143e-06	0.000321539	6.18119	TSPAN1
ENSG00000144476	-2.51546	1.32672	-21.2051	2.13866e-06	0.000350359	5.96802	ACKR3
ENSG00000232756	-2.53232	1.52246	-44.0436	4.26551e-08	0.000102667	9.38183	AC004990.1
ENSG00000088836	-2.53678	4.75853	-25.8503	7.42722e-07	0.000231011	7.00872	SLC4A11
ENSG00000152642	-2.57716	3.6224	-17.0763	6.7625e-06	0.000574996	4.76806	GPD1L
ENSG00000198074	-2.58708	9.05954	-12.6635	3.26876e-05	0.00125496	3.04751	AKR1B10
ENSG00000141753	-2.59473	2.43055	-18.3182	4.65945e-06	0.000487606	5.16274	IGFBP4
ENSG00000148735	-2.63811	1.33844	-52.045	1.73931e-08	6.80289e-05	9.95948	PLEKHS1
ENSG00000047457	-2.676	1.48069	-9.9285	0.000115614	0.00253615	1.62707	CP
ENSG00000169297	-2.68396	3.56196	-13.6321	2.22097e-05	0.00100862	3.47591	NR0B1
ENSG00000187134	-2.69217	7.20822	-7.8908	0.000371604	0.00505543	0.296485	AKR1C1
ENSG00000206075	-2.70009	3.67012	-16.6201	7.80576e-06	0.00060589	4.61462	SERPINB5
ENSG00000225079	-2.77439	1.3872	-24.7884	9.29431e-07	0.000257532	6.79391	FTH1P22
ENSG00000115414	-2.80313	4.14054	-35.1049	1.44165e-07	0.00014402	8.46188	FN1
ENSG00000125999	-2.84239	3.46229	-12.0922	4.16081e-05	0.00144388	2.77836	BPIFB1
ENSG00000251985	-2.85669	2.52094	-5.71119	0.00179983	0.0141892	-1.51061	RNU6-1161P
ENSG00000109511	-2.86042	1.4446	-64.4421	5.5132e-09	4.3127e-05	10.5708	ANXA10
ENSG00000177459	-2.87432	1.51071	-54.6637	1.33585e-08	6.80289e-05	10.1126	ERICH5
ENSG00000147065	-2.87476	4.14277	-25.0948	8.70355e-07	0.000249848	6.85716	MSN
ENSG00000060982	-2.88424	2.80821	-13.5392	2.30214e-05	0.00102613	3.43627	BCAT1
ENSG00000137648	-2.95824	2.59828	-16.8375	7.2866e-06	0.000595623	4.68832	TMPRSS4
ENSG00000189377	-2.99805	1.70351	-30.306	3.17053e-07	0.000167962	7.7909	CXCL17
ENSG00000170477	-3.13097	2.40896	-14.4161	1.65497e-05	0.000876212	3.7995	KRT4
ENSG00000167653	-3.15327	6.37084	-23.7019	1.18091e-06	0.000264125	6.56087	PSCA
ENSG00000178372	-3.27607	1.91687	-37.1234	1.06802e-07	0.00014402	8.70228	CALML5
ENSG00000105388	-3.28496	1.81447	-15.9722	9.63423e-06	0.000670333	4.38819	CEACAM5
ENSG00000163121	-3.31579	2.64472	-28.7917	4.17227e-07	0.000189203	7.5447	NEURL3
ENSG00000117983	-3.35669	1.75275	-22.3212	1.62685e-06	0.000321539	6.24359	MUC5B
ENSG00000124664	-3.35694	2.54064	-19.2738	3.55593e-06	0.000446848	5.44547	SPDEF
ENSG00000116701	-3.38815	3.02132	-26.6733	6.28091e-07	0.000220702	7.16703	NCF2
ENSG00000186806	-3.39164	3.6054	-27.3404	5.50319e-07	0.000208403	7.29045	VSIG10L
ENSG00000114251	-3.49007	3.3866	-18.747	4.12042e-06	0.000459838	5.29174	WNT5A
ENSG00000169174	-3.72073	3.34823	-11.4884	5.4336e-05	0.00166684	2.47933	PCSK9
ENSG00000164120	-3.89258	1.98887	-26.6203	6.34808e-07	0.000220702	7.15705	HPGD
ENSG00000086548	-3.92615	2.86577	-27.668	5.16331e-07	0.00020195	7.34951	CEACAM6
ENSG00000176153	-5.44937	6.0488	-23.0906	1.3577e-06	0.000287043	6.42346	GPX2
ENSG00000108602	-5.47316	4.54327	-46.8736	3.05251e-08	9.55132e-05	9.60753	ALDH3A1
ENSG00000165092	-6.46458	4.02762	-39.9791	7.17477e-08	0.000114854	9.00744	ALDH1A1
