# Supplementary material for: Transcriptome Profiling of Acquired Gefitinib Resistant Lung Cancer Cells Reveals Dramatically Changed Transcription Programs and New Treatment Targets
Source: Front Oncol. 2020 Aug 14;10:1424. doi: 10.3389/fonc.2020.01424 (PMC7456826; doi:10.3389/fonc.2020.01424)
Supplement: Table S2 — Upregulated genes in resistant cells and their available targeting drugs. [file Table_2.XLSX]

## Sheet: Table S2
Symbol	Entrez Gene Name	Expr Log Ratio	Expr p-value	Location	Type(s)	Drug(s)
THRA	thyroid hormone receptor alpha	1.059	0.000287	Nucleus	ligand-dependent nuclear receptor	3,5-diiodothyropropionic acid,amiodarone,denosumab/levothyroxine,dextrothyroxine,L-triiodothyronine,levothyroxine,levothyroxine/l-triiodothyronine
TH	tyrosine hydroxylase	1.216	0.000129	Cytoplasm	enzyme	5,6,7,8-tetrahydrobiopterin,alpha-methylparatyrosine,metyrosine,tyrosine hydroxylase inhibitor
CD274	CD274 molecule	1.125	0.000127	Plasma Membrane	enzyme	89Zr-avelumab,anti PD-L1 antibody,atezolizumab,atezolizumab/bevacizumab,avelumab,BCD-135,CA-170,CK-301,CX-072,durvalumab,FAZ053,FS118,HLX20,KN035,LY3300054,MSB0011359C
CD40	CD40 molecule	1.257	1.93e-05	Plasma Membrane	transmembrane receptor	ABBV-927,APX005M,CDX-1140,CFZ533,CP-870893,dacetuzumab,FFP104,RO7009789,SEA-CD40
TUBB2A	tubulin beta 2A class IIa	1.37	1.69e-05	Cytoplasm	other	ABT-751,batabulin,bevacizumab/docetaxel,bevacizumab/paclitaxel,bevacizumab/paclitaxel/pemetrexed,bevacizumab/paclitaxel/topotecan,BMS-275183,capecitabine/docetaxel,capecitabine/docetaxel/gemcitabine,capecitabine/docetaxel/oxaliplatin/trastuzumab,cevipabulin,colchicine,colchicine/probenecid,crolibulin,cyclophosphamide/daunorubicin/imatinib/prednisolone/vincristine,cyclophosphamide/daunorubicin/ima…
F3	coagulation factor III, tissue factor	1.182	1.01e-05	Plasma Membrane	transmembrane receptor	activated recombinant human factor VII,tisotumab vedotin
INHBA	inhibin subunit beta A	2.221	1.09e-06	Extracellular Space	growth factor	activin type 2B receptor Fc fusion protein STM 343
ADA	adenosine deaminase	1.733	2.02e-06	Cytoplasm	enzyme	adenosine deaminase inhibitor,alemtuzumab/pentostatin,aspirin/dipyridamole,aspirin/dipyridamole/telmisartan,cyclophosphamide/pentostatin/rituximab,dipyridamole,pentostatin,pentostatin/recombinant interferon,pentostatin/rituximab,vidarabine
KCNH2	potassium voltage-gated channel subfamily H member 2	1.273	1.67e-06	Plasma Membrane	ion channel	amiodarone,amitriptyline,dextromethorphan/quinidine,dofetilide,halofantrine,ibutilide,pimozide,procainamide,propafenone,quinidine,sotalol
HSD3B1	hydroxy-delta-5-steroid dehydrogenase, 3 beta- and steroid delta-isomerase 1	2.114	0.0019	Cytoplasm	enzyme	androstenedione,trilostane
PDCD1LG2	programmed cell death 1 ligand 2	1.053	2.25e-05	Plasma Membrane	enzyme	anti PD-L2 antibody,CA-170
PIM1	Pim-1 proto-oncogene, serine/threonine kinase	1.013	0.000512	Cytoplasm	kinase	AZD-1208,LGH447,PIM/FLT3 kinase inhibitor SEL24,SGI 1776
AXL	AXL receptor tyrosine kinase	1.096	0.00361	Plasma Membrane	kinase	BA3011,bemcentinib,bosutinib,BPI-9016M,cabozantinib,cabozantinib/erlotinib,cabozantinib/nivolumab,DS-1205c,gilteritinib,humax-AXL-ADC,INCB081776,ONO-7475,sitravatinib,TP-0903
MMP14	matrix metallopeptidase 14	2.264	1.86e-07	Extracellular Space	peptidase	BT1718,marimastat,prinomastat,rebimastat
CTSL	cathepsin L	1.489	0.000412	Cytoplasm	peptidase	cathepsin L inhibitor
COL4A5	collagen type IV alpha 5 chain	1.143	1.99e-07	Extracellular Space	other	collagenase clostridium histolyticum
COL4A6	collagen type IV alpha 6 chain	1.927	4.12e-06	Extracellular Space	other	collagenase clostridium histolyticum
COL6A1	collagen type VI alpha 1 chain	1.953	9.24e-06	Extracellular Space	other	collagenase clostridium histolyticum
COL6A2	collagen type VI alpha 2 chain	3.331	1.1e-06	Extracellular Space	other	collagenase clostridium histolyticum
ROR2	receptor tyrosine kinase like orphan receptor 2	1.287	7.58e-07	Plasma Membrane	kinase	conditionally active biologic anti-ROR2 antibody drug conjugate
FYN	FYN proto-oncogene, Src family tyrosine kinase	1.13	0.00449	Plasma Membrane	kinase	dasatinib,dasatinib/erlotinib,dasatinib/nilotinib,JNJ-26483327
SERPINE1	serpin family E member 1	1.418	0.00364	Extracellular Space	other	drotrecogin alfa
AKT3	AKT serine/threonine kinase 3	1.024	5.96e-05	Cytoplasm	kinase	enzastaurin,GSK690693,triciribine,triciribine phosphate
FOLR1	folate receptor 1	2.357	0.00411	Plasma Membrane	transporter	farletuzumab,mirvetuximab soravtansine,OTL38
VTCN1	V-set domain containing T cell activation inhibitor 1	2.537	1.13e-05	Plasma Membrane	other	FPA150
SLC1A3	solute carrier family 1 member 3	1.055	1.6e-05	Plasma Membrane	transporter	riluzole
SLC1A6	solute carrier family 1 member 6	2.435	1.72e-08	Plasma Membrane	transporter	riluzole
EFNB2	ephrin B2	1.713	4.62e-06	Plasma Membrane	kinase	sEphB4-HSA
NGF	nerve growth factor	2.685	0.000166	Extracellular Space	growth factor	tanezumab
KCNMB4	potassium calcium-activated channel subfamily M regulatory beta subunit 4	1.069	0.000367	Plasma Membrane	ion channel	tedisamil
VKORC1L1	vitamin K epoxide reductase complex subunit 1 like 1	1.012	3.79e-06	Cytoplasm	enzyme	vitamin K3
